# Supplementary material for: Mechano-Hypoxia Conditioning of Engineered Human Meniscus
Source: Front Bioeng Biotechnol. 2021 Sep 3;9:739438. doi: 10.3389/fbioe.2021.739438 (PMC8446439; doi:10.3389/fbioe.2021.739438)
Supplement: Supplementary file 3 [file DataSheet2.xlsx]

## Sheet: Exp I Maximum strains
Oxygen	Donor	Day	Maximum % strain	Equilibrium dynamic modulus (kPa)
Normoxia	A	1	42.3459	136.52
Hypoxia	A	1	40.087	82.3054
Normoxia	B	1	46.9387	77.4275
Hypoxia	B	1	46.9955	108.589
Normoxia	C	1	38.6878	66.2697
Hypoxia	C	1	34.6541	67.941
Normoxia	A	2	41.6728	NA
Hypoxia	A	2	45.5472	NA
Normoxia	B	2	45.4219	98.8651
Hypoxia	B	2	45.5441	90.5361
Normoxia	C	2	37.7998	87.6693
Hypoxia	C	2	38.8613	72.0964
Normoxia	A	3	39.5792	139.907
Hypoxia	A	3	45.305	123.559
Normoxia	B	3	47.223	104.414
Hypoxia	B	3	48.132	121.718
Normoxia	C	3	37.5323	101.821
Hypoxia	C	3	38.7734	76.8751
Normoxia	A	4	43.7443	146.16
Hypoxia	A	4	45.8418	111.83
Normoxia	B	4	48.7233	112.232
Hypoxia	B	4	51.7896	84.5186
Normoxia	C	4	41.5137	62.473
Hypoxia	C	4	40.9448	60.2535
Normoxia	A	5	44.2249	146.16
Hypoxia	A	5	36.7844	111.83
Normoxia	B	5	49.2574	112.232
Hypoxia	B	5	50.6019	84.5186
Normoxia	C	5	43.6911	62.473
Hypoxia	C	5	41.1437	60.2535

## Sheet: Exp I qRT-PCR
Loading	Oxygen	Donor	Ct_β-Actin	Ct_B2M	Ct_YWHAZ	Ct_c-FOS	Ct_SOX9	Ct_ACAN	Ct_VEGF	Ct_MMP1
DC Static	Normoxia	A	19.77	20.87	25.4	30.65	27.34	28.44	28.29	25.77
DC Static	Normoxia	B	20.16	21.18	25.86	28.76	26.38	28.58	28.93	25.37
DC Static	Normoxia	C	20.28	20.43	25.2	30.28	26.94	27.92	28.09	24.5
DC Static	Hypoxia	A	20.34	21.41	25.51	30.14	25.53	28.28	28.62	27.53
DC Static	Hypoxia	B	20.34	22.09	25.82	30.32	24.17	27.73	26.43	27.16
DC Static	Hypoxia	C	20.34	21.71	25.79	29.91	24.42	27.32	26.06	27.02
DC 1%/2 kPa	Normoxia	A	20.04	21.07	25.41	28.09	26.92	29.17	28.53	25.83
DC 1%/2 kPa	Normoxia	B	19.86	21.13	25.47	27.82	26.21	28.03	27.49	24.93
DC 1%/2 kPa	Normoxia	C	20.4	21.05	25.69	27.06	26.11	27.59	27.63	24.83
DC 1%/2 kPa	Hypoxia	A	20.27	21.75	25.54	27.24	25.03	28.21	26.26	27.45
DC 1%/2 kPa	Hypoxia	B	20.6	22.21	26.11	27.19	24.53	27.38	26.09	27.26
DC 1%/2 kPa	Hypoxia	C	20.25	21.56	25.46	28.36	24.1	26.59	25.23	26.1
DC 30-40%	Normoxia	A	20.04	21.01	25.44	28.32	27.1	28.81	28.16	25.88
DC 30-40%	Normoxia	B	20.12	20.78	25.66	28.71	26.61	28	28.06	25.11
DC 30-40%	Normoxia	C	20.36	21.01	25.52	29.06	26.03	27.28	27.11	24.74
DC 30-40%	Hypoxia	A	20.55	21.55	25.67	28.45	25.47	28.28	26.16	27.67
DC 30-40%	Hypoxia	B	20.75	22.18	26.08	28.93	24.86	28.04	26.07	27.05
DC 30-40%	Hypoxia	C	21	21.78	25.91	30.19	24.78	27.04	25.57	26.81
CHP Static	Normoxia	A	20	21.14	25.77	31.4	26.81	29.1	29.16	25.79
CHP Static	Normoxia	B	20.21	21.04	25.64	30.13	26.37	28.73	28.21	25.85
CHP Static	Normoxia	C	20.39	20.76	25.44	29.14	26.57	28.09	28.75	24.75
CHP Static	Hypoxia	A	20.67	21.84	25.74	31.13	25.43	29.06	27.28	27.8
CHP Static	Hypoxia	B	20.02	21.7	25.33	29.53	24.09	27.39	26.29	26.91
CHP Static	Hypoxia	C	20.75	22.09	25.72	30.46	24.84	27.84	27.1	26.98
CHP Loaded	Normoxia	A	20.1	21.04	25.84	30.7	26.89	28.93	29.17	26
CHP Loaded	Normoxia	B	19.96	20.98	25.29	27.16	25.57	28.25	28.01	25.25
CHP Loaded	Normoxia	C	20.29	20.57	25.44	28.93	25.89	28.45	27.77	24.03
CHP Loaded	Hypoxia	A	20.32	21.42	25.58	29.86	24.8	28.14	27.11	26.84
CHP Loaded	Hypoxia	B	20.37	21.96	25.58	28.74	24.9	27.97	26.51	27.14
CHP Loaded	Hypoxia	C	20.16	22.1	25.77	29.28	24.92	27.33	26.6	26.97

## Sheet: Exp I RNA seq
Gene symbol	Total counts	P-value (DC vs. VCtrl)	FDR step up (DC vs. VCtrl)	Ratio (DC vs. VCtrl)	Fold change (DC vs. VCtrl)	LSMean(DC) (DC vs. VCtrl)	LSMean(VCtrl) (DC vs. VCtrl)	FC 95% lower limit (DC vs. VCtrl)	FC 95% upper limit (DC vs. VCtrl)	P-value (HYP vs. NRX)	FDR step up (HYP vs. NRX)	Ratio (HYP vs. NRX)	Fold change (HYP vs. NRX)	LSMean(HYP) (HYP vs. NRX)	LSMean(NRX) (HYP vs. NRX)	FC 95% lower limit (HYP vs. NRX)	FC 95% upper limit (HYP vs. NRX)	P-value (DC*HYP vs. VCtrl*NRX)	FDR step up (DC*HYP vs. VCtrl*NRX)	Ratio (DC*HYP vs. VCtrl*NRX)	Fold change (DC*HYP vs. VCtrl*NRX)	LSMean(DC*HYP) (DC*HYP vs. VCtrl*NRX)	LSMean(VCtrl*NRX) (DC*HYP vs. VCtrl*NRX)	FC 95% lower limit (DC*HYP vs. VCtrl*NRX)	FC 95% upper limit (DC*HYP vs. VCtrl*NRX)	P-value (Mechanical Loading)	FDR step up (Mechanical Loading)	P-value (Oxygen Tension)	FDR step up (Oxygen Tension)	P-value (Mechanical Loading * Oxygen Tension)	FDR step up (Mechanical Loading * Oxygen Tension)
A1BG	124.769	0.630419	0.738948	1.01892	1.01892	10.4949	10.3	-1.08953	1.13115	0.00600615	0.018926	0.853692	-1.17138	9.57681	11.2181	-1.30041	-1.05516	0.0698576	0.133222	0.873578	-1.14472	9.99467	11.4411	-1.32701	1.0127	0.630419	0.738948	0.00600615	0.018926	0.20786	0.655413
A4GALT	124.961	0.000461083	0.00370379	0.735695	-1.35926	8.82772	11.9992	-1.56555	-1.18015	0.195055	0.296656	1.11277	1.11277	10.9693	9.85762	-1.03505	1.28165	0.0362796	0.0799803	0.811022	-1.23301	8.83985	10.8996	-1.50575	-1.00968	0.000461083	0.00370379	0.195055	0.296656	0.18071	0.639142
AAAS	198.97	0.983977	0.99	0.99794	-1.00206	16.5638	16.598	-1.10197	1.09744	0.410208	0.524615	0.96296	-1.03847	16.268	16.8937	-1.142	1.05897	0.56704	0.672385	0.959429	-1.04229	15.6064	16.2663	-1.19223	1.09745	0.983977	0.99	0.410208	0.524615	0.109805	0.572152
AACS	445.089	0.379153	0.512832	0.96943	-1.03153	36.515	37.6665	-1.11386	1.0468	6.10027e-05	0.000487514	1.23598	1.23598	41.0052	33.1763	1.14462	1.33462	0.00401225	0.0143725	1.19731	1.19731	40.5191	33.8417	1.0741	1.33466	0.379153	0.512832	6.10027e-05	0.000487514	0.784114	0.943763
AADAT	62.2838	0.140364	0.250327	1.11346	1.11346	5.46896	4.91168	-1.04637	1.29728	0.810901	0.867132	0.984574	-1.01567	5.14998	5.23066	-1.18335	1.14712	0.365066	0.482646	1.09784	1.09784	5.34749	4.87091	-1.1306	1.36266	0.140364	0.250327	0.810901	0.867132	0.803205	0.950619
AAGAB	310.895	0.206342	0.331071	0.950999	-1.05153	25.2572	26.5586	-1.13754	1.02879	2.9014e-05	0.000271279	0.795367	-1.25728	22.955	28.8608	-1.36013	-1.16221	0.00012713	0.00104335	0.760241	-1.31537	22.8532	30.0605	-1.47008	-1.17695	0.206342	0.331071	2.9014e-05	0.000271279	0.372594	0.763765
AAK1	512.091	0.899798	0.934901	1.00141	1.00141	42.7044	42.6441	-1.08299	1.08605	0.766472	0.832595	1.01554	1.01554	43.0032	42.3454	-1.06793	1.10137	0.765014	0.834226	1.01706	1.01706	42.8239	42.1057	-1.10278	1.14072	0.899798	0.934901	0.766472	0.832595	0.830481	0.958206
AAMDC	70.6171	0.417317	0.549925	1.05423	1.05423	6.04012	5.7294	-1.08671	1.20777	0.551508	0.656965	0.965181	-1.03608	5.78049	5.98902	-1.18697	1.10575	0.875188	0.914963	1.01705	1.01705	6.09459	5.99241	-1.19169	1.23268	0.417317	0.549925	0.551508	0.656965	0.420134	0.786673
AAMP	462.904	0.966276	0.979926	1.0009	1.0009	38.5927	38.5581	-1.07084	1.07276	0.0670978	0.128428	0.937255	-1.06695	37.326	39.8248	-1.14355	1.00455	0.189802	0.292044	0.938616	-1.0654	37.6803	40.1445	-1.17516	1.03532	0.966276	0.979926	0.0670978	0.128428	0.607139	0.87651
AAR2	469.251	0.000114504	0.00140913	0.820522	-1.21874	35.2492	42.9594	-1.31683	-1.12795	0.0236639	0.0560245	0.909985	-1.09892	37.2614	40.9472	-1.18737	-1.01706	8.07762e-05	0.000737555	0.748886	-1.33532	33.9862	45.3823	-1.48981	-1.19685	0.000114504	0.00140913	0.0236639	0.0560245	0.572535	0.862983
AARS1	2042.05	0.0423988	0.103337	1.09155	1.09155	177.619	162.723	-1.00198	1.19383	1.09938e-05	0.000129789	1.33906	1.33906	194.838	145.504	1.22433	1.46453	2.15252e-05	0.000285124	1.48023	1.48023	197.981	133.751	1.30411	1.68013	0.0423988	0.103337	1.09938e-05	0.000129789	0.117621	0.579746
AARS2	114.697	0.122605	0.226561	0.910018	-1.09888	9.10783	10.0084	-1.23714	1.02452	0.577781	0.680599	0.969513	-1.03145	9.41016	9.70607	-1.16123	1.0915	0.140168	0.2301	0.882635	-1.13297	8.998	10.1945	-1.3397	1.04369	0.122605	0.226561	0.577781	0.680599	0.911767	0.975887
AARSD1	133.731	0.0857045	0.173507	1.07902	1.07902	11.5678	10.7207	-1.02322	1.19132	0.000967556	0.00433367	0.825932	-1.21075	10.0819	12.2067	-1.33677	-1.09662	0.113476	0.194888	0.895698	-1.11645	10.9717	12.2493	-1.28425	1.03032	0.0857045	0.173507	0.000967556	0.00433367	0.069723	0.518352
AASDH	123.123	0.00017223	0.00187889	1.31722	1.31722	11.6649	8.85566	1.17569	1.47578	0.625869	0.721259	0.985551	-1.01466	10.1856	10.3349	-1.1368	1.10419	0.00534145	0.0178348	1.28437	1.28437	12.0136	9.3537	1.09365	1.50834	0.00017223	0.00187889	0.625869	0.721259	0.115664	0.576101
AASDHPPT	262.892	0.00476296	0.0202499	0.857311	-1.16644	20.2246	23.5907	-1.28622	-1.05781	0.0219227	0.0526709	0.89084	-1.12254	20.6429	23.1724	-1.23781	-1.01799	0.000980248	0.00488989	0.75944	-1.31676	18.6123	24.5079	-1.51198	-1.14675	0.00476296	0.0202499	0.0219227	0.0526709	0.36326	0.758974
AASS	66.7488	0.823539	0.880154	0.95936	-1.04236	5.44703	5.67777	-1.22701	1.12931	0.00048934	0.00255106	0.710565	-1.40733	4.62121	6.50358	-1.65664	-1.19554	0.00449308	0.0156822	0.68925	-1.45085	4.68692	6.80003	-1.82723	-1.152	0.823539	0.880154	0.00048934	0.00255106	0.37518	0.7643
AATF	337.601	0.00520621	0.0215834	1.12727	1.12727	29.8166	26.4503	1.04215	1.21934	0.00992139	0.0279684	0.900124	-1.11096	26.6547	29.6122	-1.2017	-1.02707	0.81445	0.871838	1.01425	1.01425	29.0909	28.6822	-1.10173	1.13335	0.00520621	0.0215834	0.00992139	0.0279684	0.123301	0.587016
ABALON	25.1033	0.111472	0.211354	0.80622	-1.24036	1.8675	2.31637	-1.66771	1.08399	0.133184	0.219502	1.31139	1.31139	2.37377	1.81011	-1.02528	1.76322	0.941372	0.961777	1.0574	1.0574	2.11449	1.9997	-1.43744	1.60721	0.111472	0.211354	0.133184	0.219502	0.816779	0.953699
ABAT	31.9363	0.385415	0.518941	1.09756	1.09756	2.78515	2.53757	-1.16092	1.39849	0.574397	0.677186	1.05671	1.05671	2.73474	2.58798	-1.2058	1.34644	0.316296	0.432005	1.16192	1.16192	2.82975	2.43541	-1.21239	1.6368	0.385415	0.518941	0.574397	0.677186	0.69632	0.913244
ABCA1	1078.48	0.0247814	0.0690024	0.878138	-1.13877	84.0421	95.7049	-1.2884	-1.00652	0.000166569	0.00108422	1.37404	1.37404	104.033	75.7137	1.21446	1.55458	0.0774013	0.144452	1.20532	1.20532	97.7817	81.1249	1.01223	1.43524	0.0247814	0.0690024	0.000166569	0.00108422	0.937457	0.983382
ABCA11P	33.8663	0.712358	0.800677	1.02627	1.02627	2.85878	2.7856	-1.21395	1.27857	0.28115	0.393485	0.922056	-1.08453	2.70774	2.93664	-1.35116	1.14873	0.605699	0.705501	0.947234	-1.05571	2.79528	2.95099	-1.44061	1.29259	0.712358	0.800677	0.28115	0.393485	0.640659	0.89121
ABCA13	36.4891	0.0219765	0.0628518	1.35223	1.35223	3.49609	2.58543	1.01752	1.79705	3.95208e-05	0.00034449	2.31935	2.31935	4.24938	1.83214	1.74525	3.0823	3.6711e-05	0.00041801	3.2033	3.2033	4.83832	1.51042	2.14254	4.78923	0.0219765	0.0628518	3.95208e-05	0.00034449	0.888533	0.970928
ABCA2	787.401	0.348805	0.483351	0.963565	-1.03781	64.3992	66.8343	-1.11967	1.03957	0.184326	0.283828	1.05493	1.05493	67.3708	63.8627	-1.0227	1.13814	0.765411	0.834417	1.01698	1.01698	64.2677	63.1948	-1.09475	1.13224	0.348805	0.483351	0.184326	0.283828	0.166514	0.6265
ABCA3	28.1153	0.0092407	0.0331017	1.33913	1.33913	2.68262	2.00326	1.04039	1.72364	0.558252	0.663097	1.07256	1.07256	2.42497	2.26091	-1.20006	1.38053	0.0226492	0.055076	1.48357	1.48357	2.58757	1.74415	1.03819	2.12003	0.0092407	0.0331017	0.558252	0.663097	0.375969	0.764417
ABCA5	94.0592	0.0606626	0.133734	1.17095	1.17095	8.45547	7.22106	1.00139	1.36921	0.897511	0.929294	1.00331	1.00331	7.8512	7.82533	-1.16546	1.17318	0.196622	0.300393	1.16527	1.16527	8.8858	7.62551	-1.07064	1.45378	0.0606626	0.133734	0.897511	0.929294	0.175315	0.634006
ABCB10	168.78	0.0485814	0.113683	1.09096	1.09096	14.6768	13.4531	-1.00137	1.19183	0.741749	0.812807	0.984275	-1.01598	13.9535	14.1764	-1.10991	1.07528	0.215224	0.322771	1.07586	1.07586	14.1934	13.1926	-1.05331	1.21919	0.0485814	0.113683	0.741749	0.812807	0.232876	0.677501
ABCB4	28.5911	0.0722084	0.151895	1.23991	1.23991	2.63778	2.1274	-1.02378	1.57393	2.65899e-05	0.000253926	0.501495	-1.99404	1.59156	3.17362	-2.53121	-1.57086	0.00811835	0.0247755	0.61995	-1.61303	1.74817	2.81986	-2.26021	-1.15117	0.0722084	0.151895	2.65899e-05	0.000253926	0.994159	0.997849
ABCB6	550.382	0.491047	0.617132	1.00755	1.00755	46.0377	45.6926	-1.08853	1.10503	7.16354e-11	4.47399e-08	2.30757	2.30757	63.9969	27.7334	2.10401	2.53082	3.1524e-09	9.9004e-07	2.36407	2.36407	63.4463	26.8377	2.07463	2.69389	0.491047	0.617132	7.16354e-11	4.47399e-08	0.359365	0.755822
ABCB7	198.147	0.0247507	0.0689631	1.14725	1.14725	17.6446	15.3799	1.01442	1.29748	0.132072	0.218324	0.924619	-1.08153	15.8655	17.1589	-1.22315	1.0457	0.519658	0.629954	1.05614	1.05614	18.2718	17.3006	-1.12683	1.2569	0.0247507	0.0689631	0.132072	0.218324	0.0158036	0.393933
ABCB8	158.08	0.743432	0.823538	1.01559	1.01559	13.2753	13.0715	-1.10887	1.14372	0.25841	0.368824	1.06235	1.06235	13.5716	12.7751	-1.06006	1.19637	0.303153	0.417818	1.08296	1.08296	13.0576	12.0573	-1.09234	1.28111	0.743432	0.823538	0.25841	0.368824	0.109745	0.572152
ABCC1	576.972	0.128906	0.234992	1.07452	1.07452	49.8082	46.3538	-1.02524	1.18375	0.306801	0.420823	1.05816	1.05816	49.4398	46.7223	-1.04109	1.16572	0.0802033	0.148418	1.13938	1.13938	50.4524	44.2804	-1.00644	1.30655	0.128906	0.234992	0.306801	0.420823	0.533148	0.846823
ABCC10	139.842	0.602811	0.715686	0.981916	-1.01842	11.5472	11.7598	-1.1285	1.08806	0.071257	0.134432	0.909917	-1.099	11.1039	12.2031	-1.2178	1.00828	0.100864	0.1775	0.883077	-1.1324	9.9087	11.2207	-1.30931	1.02103	0.602811	0.715686	0.071257	0.134432	0.00131458	0.232808
ABCC2	38.3885	0.197858	0.320717	1.1172	1.1172	3.37614	3.02195	-1.08216	1.35069	0.0267554	0.0614794	1.23252	1.23252	3.53222	2.86587	1.01946	1.4901	0.0174442	0.0446598	1.40075	1.40075	3.56713	2.54659	1.07102	1.832	0.197858	0.320717	0.0267554	0.0614794	0.273896	0.704884
ABCC3	332.469	0.229982	0.358622	0.946911	-1.05606	26.9503	28.4613	-1.16843	1.04766	0.227848	0.334554	0.933823	-1.07087	26.7577	28.6539	-1.18481	1.03318	0.097716	0.173081	0.881569	-1.13434	25.3622	28.7694	-1.30871	1.01708	0.229982	0.358622	0.227848	0.334554	0.284235	0.713394
ABCC4	260.736	0.0135397	0.0438373	1.12275	1.12275	22.9844	20.4715	1.02822	1.22597	7.45938e-05	0.000567449	0.796698	-1.25518	19.2694	24.1866	-1.37058	-1.1495	0.0632045	0.122935	0.896166	-1.11586	20.7508	23.155	-1.26366	1.01487	0.0135397	0.0438373	7.45938e-05	0.000567449	0.428207	0.791483
ABCC5	167.696	0.0258405	0.0712368	1.27725	1.27725	15.676	12.2732	1.05794	1.54202	0.163424	0.257971	0.883886	-1.13137	13.1133	14.836	-1.3659	1.06711	0.473915	0.588729	1.12899	1.12899	14.7058	13.0256	-1.15615	1.47364	0.0258405	0.0712368	0.163424	0.257971	0.918406	0.978012
ABCD1	145.029	0.0273617	0.0744121	0.876844	-1.14045	11.2927	12.8788	-1.27519	-1.01996	0.796776	0.855543	0.9961	-1.00391	12.0622	12.1094	-1.12252	1.11378	0.0738261	0.139044	0.865671	-1.15517	10.5259	12.1592	-1.35279	1.01377	0.0273617	0.0744121	0.796776	0.855543	0.0342231	0.448983
ABCD3	475.985	0.0120292	0.0401971	1.11146	1.11146	41.7593	37.5716	1.02855	1.20106	0.347373	0.462288	0.963706	-1.03766	38.9323	40.3985	-1.12131	1.04139	0.191349	0.293738	1.072	1.072	40.5207	37.7992	-1.04093	1.19622	0.0120292	0.0401971	0.347373	0.462288	0.558019	0.856082
ABCD4	165.218	0.728435	0.812691	0.983108	-1.01718	13.6509	13.8854	-1.12139	1.08383	0.24965	0.358806	1.05293	1.05293	14.1231	13.4132	-1.04704	1.1608	0.557708	0.66371	1.03603	1.03603	13.6691	13.1938	-1.10798	1.18926	0.728435	0.812691	0.24965	0.358806	0.318099	0.731698
ABCE1	891.454	0.311048	0.445357	1.03827	1.03827	75.6826	72.8929	-1.04466	1.12615	7.04046e-05	0.000543916	0.808014	-1.2376	66.3995	82.1761	-1.34235	-1.14102	0.00547858	0.0181954	0.841547	-1.18829	68.974	81.9609	-1.33298	-1.0593	0.311048	0.445357	7.04046e-05	0.000543916	0.323162	0.73551
ABCF1	606.754	0.0056671	0.0230729	0.862273	-1.15972	46.8234	54.3023	-1.27745	-1.05285	0.27826	0.389964	0.953734	-1.04851	49.3654	51.7602	-1.15495	1.05055	0.00786713	0.02421	0.81901	-1.22099	44.6798	54.5534	-1.39989	-1.06495	0.0056671	0.0230729	0.27826	0.389964	0.384467	0.768197
ABCF2	221.331	0.00309593	0.0147431	0.788519	-1.2682	16.2634	20.6252	-1.47314	-1.09177	0.00886922	0.0256211	0.814967	-1.22704	16.5639	20.3247	-1.42533	-1.05634	0.000399589	0.00247828	0.632677	-1.58059	13.9903	22.1128	-1.95353	-1.27884	0.00309593	0.0147431	0.00886922	0.0256211	0.33059	0.739771
ABCF2-H2BE1	172.55	0.114332	0.21511	0.909019	-1.10009	13.6939	15.0645	-1.2317	1.01778	0.0019632	0.00768003	0.809111	-1.23593	12.8619	15.8964	-1.38379	-1.10386	0.00175182	0.00753251	0.740799	-1.34989	12.5896	16.9947	-1.58383	-1.15051	0.114332	0.21511	0.0019632	0.00768003	0.375937	0.764417
ABCF3	305.044	0.0825294	0.168581	0.938504	-1.06553	24.6139	26.2268	-1.14593	1.00933	0.576643	0.679579	0.982452	-1.01786	25.1954	25.6454	-1.09467	1.05659	0.10638	0.185198	0.921295	-1.08543	24.147	26.2099	-1.20305	1.02113	0.0825294	0.168581	0.576643	0.679579	0.575927	0.86485
ABCG1	13.7549	0.10343	0.200332	0.711898	-1.4047	0.953339	1.33915	-2.10072	1.06464	3.55987e-05	0.000318299	3.04701	3.04701	1.72602	0.566465	2.03745	4.55681	0.00791277	0.0243025	2.43245	2.43245	1.31391	0.540158	1.37676	4.29763	0.10343	0.200332	3.55987e-05	0.000318299	0.363741	0.758974
ABHD10	286.465	9.93108e-05	0.00127361	1.24148	1.24148	26.4438	21.3003	1.14086	1.35097	0.0083134	0.0243191	0.885833	-1.12888	22.4269	25.3173	-1.22844	-1.03739	0.107556	0.186725	1.09845	1.09845	25.1387	22.8855	-1.02595	1.23792	9.93108e-05	0.00127361	0.0083134	0.0243191	0.511508	0.836946
ABHD11	24.9769	0.0155369	0.0484451	0.734321	-1.3618	1.76256	2.40026	-1.74758	-1.06118	0.153444	0.245506	0.865506	-1.15539	1.93135	2.23147	-1.4827	1.11069	0.00955901	0.0280879	0.615313	-1.62519	1.50005	2.43787	-2.31258	-1.14212	0.0155369	0.0484451	0.153444	0.245506	0.301929	0.723943
ABHD12	282.911	0.811327	0.87242	1.00579	1.00579	23.6439	23.5079	-1.07444	1.08691	8.35402e-06	0.000104142	0.773562	-1.29272	20.5659	26.586	-1.39699	-1.19623	0.000313339	0.00206213	0.780558	-1.28113	20.9297	26.8138	-1.42968	-1.14802	0.811327	0.87242	8.35402e-06	0.000104142	0.47087	0.816531
ABHD13	256.115	0.000608119	0.00456217	0.75205	-1.3297	18.3224	24.3633	-1.52423	-1.16	0.927983	0.950585	1.01437	1.01437	21.4952	21.1906	-1.13005	1.16277	0.00813064	0.024807	0.755719	-1.32324	17.746	23.4823	-1.60509	-1.09089	0.000608119	0.00456217	0.927983	0.950585	0.331511	0.740595
ABHD14A	45.0846	0.910079	0.942525	0.987546	-1.01261	3.73351	3.78059	-1.23529	1.20471	0.37997	0.495895	1.08374	1.08374	3.90804	3.60606	-1.12564	1.32206	0.584076	0.686912	1.06853	1.06853	3.97446	3.71956	-1.23964	1.41537	0.910079	0.942525	0.37997	0.495895	0.53409	0.847269
ABHD14B	332.491	0.948242	0.967293	1.00355	1.00355	27.7567	27.6585	-1.07134	1.07895	0.17628	0.273666	0.953463	-1.04881	27.0475	28.3677	-1.12761	1.0251	0.352161	0.46931	0.955597	-1.04647	26.2985	27.5205	-1.15937	1.0587	0.948242	0.967293	0.17628	0.273666	0.112251	0.572152
ABHD15	134.861	0.214057	0.33951	1.06253	1.06253	11.5791	10.8977	-1.0616	1.1985	0.303895	0.417688	1.06076	1.06076	11.5698	10.907	-1.06336	1.19651	0.116885	0.1994	1.14279	1.14279	10.7575	9.41331	-1.03751	1.35497	0.214057	0.33951	0.303895	0.417688	0.00309523	0.307365
ABHD16A	122.011	0.0438857	0.105825	0.895081	-1.11722	9.60469	10.7305	-1.24857	1.00031	0.0320404	0.0706721	0.886209	-1.1284	9.55422	10.781	-1.26106	-1.00969	0.00609851	0.019781	0.793966	-1.2595	9.06596	11.4186	-1.4739	-1.07629	0.0438857	0.105825	0.0320404	0.0706721	0.860185	0.96412
ABHD17A	440.497	0.755251	0.832167	0.985761	-1.01444	36.4448	36.9713	-1.10675	1.07545	0.00440352	0.0147465	1.15221	1.15221	39.3042	34.1119	1.05612	1.25705	0.0454171	0.0951374	1.13706	1.13706	38.7079	34.0421	1.0053	1.28608	0.755251	0.832167	0.00440352	0.0147465	0.673699	0.904583
ABHD17B	187.886	0.940981	0.96311	1.0412	1.0412	15.9731	15.3411	-1.16581	1.26384	0.351785	0.467314	0.914826	-1.0931	14.9607	16.3536	-1.32685	1.11045	0.539792	0.647388	0.951177	-1.05133	14.8244	15.5853	-1.3828	1.25107	0.940981	0.96311	0.351785	0.467314	0.535869	0.847757
ABHD17C	80.4546	0.000300051	0.00277464	0.733337	-1.36363	5.6731	7.736	-1.57051	-1.184	5.83462e-06	7.85348e-05	0.618285	-1.61738	5.12311	8.28599	-1.86275	-1.40432	1.02267e-06	3.30083e-05	0.444332	-2.25057	4.17872	9.40451	-2.74818	-1.84306	0.000300051	0.00277464	5.83462e-06	7.85348e-05	0.442982	0.79864
ABHD18	121.108	0.0355407	0.0906923	1.13929	1.13929	10.7495	9.43522	1.00929	1.28604	0.162153	0.25616	0.91879	-1.08839	9.6652	10.5195	-1.22858	1.03714	0.55034	0.657266	1.04632	1.04632	10.391	9.93106	-1.13437	1.24188	0.0355407	0.0906923	0.162153	0.25616	0.760994	0.935641
ABHD2	3946.51	0.0389407	0.0968749	0.916781	-1.09077	314.597	343.154	-1.18967	-1.0001	0.000120865	0.000835359	0.81493	-1.2271	295.34	362.411	-1.33835	-1.1251	0.00011477	0.000963432	0.741546	-1.34853	274.373	370.001	-1.52463	-1.19278	0.0389407	0.0968749	0.000120865	0.000835359	0.286457	0.715171
ABHD3	52.3456	0.116495	0.218358	0.801649	-1.24743	3.88189	4.84238	-1.58564	1.019	0.170395	0.26655	0.884085	-1.13111	4.09376	4.63051	-1.43779	1.12379	0.0453943	0.0951216	0.720663	-1.38761	3.86272	5.35996	-1.94812	1.01176	0.116495	0.218358	0.170395	0.26655	0.325598	0.735693
ABHD4	801.597	0.0125459	0.041469	0.87978	-1.13665	62.5276	71.0719	-1.2473	-1.03581	1.33038e-05	0.000149855	0.743848	-1.34436	56.9876	76.6119	-1.47524	-1.2251	1.23927e-05	0.000192774	0.663559	-1.50703	55.5564	83.725	-1.71862	-1.32149	0.0125459	0.041469	1.33038e-05	0.000149855	0.140059	0.596553
ABHD5	274.028	6.24193e-05	0.000914582	0.782642	-1.27772	20.0513	25.62	-1.39775	-1.16801	0.0249625	0.0583251	0.901892	-1.10878	21.6577	24.0136	-1.21293	-1.01357	5.46372e-05	0.000552163	0.705078	-1.41828	18.9457	26.8703	-1.6103	-1.24917	6.24193e-05	0.000914582	0.0249625	0.0583251	0.958489	0.990035
ABHD6	78.1007	0.00449982	0.0193751	0.787491	-1.26986	5.73463	7.28216	-1.47394	-1.09403	0.0442797	0.0917394	0.862787	-1.15903	6.02899	6.9878	-1.34531	1.00145	0.00154332	0.00684488	0.674971	-1.48155	5.20479	7.71113	-1.82915	-1.2	0.00449982	0.0193751	0.0442797	0.0917394	0.703331	0.916601
ABHD8	154.233	0.961286	0.976055	0.995847	-1.00417	12.826	12.8795	-1.11212	1.1029	0.924054	0.947648	1.00887	1.00887	12.9095	12.796	-1.09777	1.11732	0.973599	0.983122	1.00497	1.00497	12.1258	12.0658	-1.14963	1.16109	0.961286	0.976055	0.924054	0.947648	0.0300044	0.43287
ABI1	815.532	4.68519e-05	0.000756107	1.27307	1.27307	76.1252	59.7967	1.16869	1.38676	0.561192	0.66564	0.985725	-1.01448	67.4724	68.4495	-1.10509	1.07376	0.00212055	0.00874186	1.24683	1.24683	77.5441	62.1928	1.10476	1.40718	4.68519e-05	0.000756107	0.561192	0.66564	0.176031	0.634856
ABI2	380.06	8.34852e-05	0.0011177	0.810325	-1.23407	28.3533	34.9901	-1.33562	-1.14024	0.00748584	0.0224342	1.12629	1.12629	33.5528	29.7906	1.04066	1.21897	0.101248	0.178125	0.910476	-1.09833	29.2337	32.1081	-1.22829	1.01821	8.34852e-05	0.0011177	0.00748584	0.0224342	0.179852	0.637728
ABI3BP	2038.3	0.949872	0.968325	1.07152	1.07152	175.723	163.994	-1.08414	1.24477	0.11949	0.201804	1.14171	1.14171	181.098	158.62	-1.01749	1.3263	0.242513	0.353387	1.22554	1.22554	185.879	151.672	-1.0086	1.51486	0.949872	0.968325	0.11949	0.201804	0.763981	0.936206
ABITRAM	109.768	0.000101563	0.00129574	0.73903	-1.35313	7.77459	10.52	-1.5279	-1.19835	0.21467	0.319676	1.06801	1.06801	9.44813	8.84646	-1.05726	1.20596	0.0103653	0.0298959	0.791747	-1.26303	8.15017	10.2939	-1.49976	-1.06367	0.000101563	0.00129574	0.21467	0.319676	0.606788	0.87651
ABL1	1342.67	0.899581	0.934901	0.998757	-1.00124	111.819	111.959	-1.06956	1.0669	0.000225312	0.00138095	1.16711	1.16711	120.517	103.261	1.09256	1.24675	0.00400704	0.014358	1.16417	1.16417	121.38	104.263	1.06042	1.27807	0.899581	0.934901	0.000225312	0.00138095	0.581534	0.86681
ABL2	1213.56	0.0569056	0.127439	1.31324	1.31324	114.824	87.4359	1.03426	1.66746	0.729443	0.803126	0.930129	-1.07512	97.469	104.791	-1.36511	1.18101	0.240685	0.351503	1.23497	1.23497	105.465	85.3983	-1.13505	1.73112	0.0569056	0.127439	0.729443	0.803126	0.429907	0.792382
ABLIM1	98.7694	0.286464	0.419585	0.930997	-1.07412	7.93666	8.5249	-1.23705	1.07222	0.0555801	0.110076	0.876241	-1.14124	7.68787	8.77369	-1.31435	1.00916	0.0408104	0.0877993	0.819283	-1.22058	7.58936	9.26342	-1.49041	1.0004	0.286464	0.419585	0.0555801	0.110076	0.645824	0.893485
ABLIM3	466.258	0.104982	0.202522	1.06446	1.06446	40.068	37.6418	-1.03162	1.16889	7.62684e-09	7.27228e-07	1.8127	1.8127	50.0816	27.6282	1.65074	1.99055	1.048e-07	7.00031e-06	1.95438	1.95438	50.9485	26.0688	1.71208	2.23097	0.104982	0.202522	7.62684e-09	7.27228e-07	0.421142	0.786945
ABR	831.73	0.134516	0.242597	0.946425	-1.05661	67.4031	71.2186	-1.13787	1.01921	0.0886023	0.15883	1.06561	1.06561	71.5125	67.1092	-1.0106	1.14757	0.864749	0.908463	1.00843	1.00843	70.3122	69.7243	-1.10119	1.11984	0.134516	0.242597	0.0886023	0.15883	0.509054	0.835899
ABRACL	155.599	0.484833	0.611475	1.03383	1.03383	13.1822	12.7509	-1.1129	1.18946	0.000846702	0.00391347	0.762793	-1.31097	11.2217	14.7114	-1.50833	-1.13944	0.0240848	0.0577767	0.794423	-1.25878	11.8185	14.8769	-1.53489	-1.03233	0.484833	0.611475	0.000846702	0.00391347	0.293165	0.719421
ABRAXAS1	110.055	0.0311984	0.0821978	1.12395	1.12395	9.70645	8.63598	1.01087	1.24969	0.0131137	0.0346673	0.872922	-1.14558	8.54895	9.79348	-1.27373	-1.03032	0.750192	0.82242	0.981132	-1.01923	9.05101	9.22507	-1.18413	1.13987	0.0311984	0.0821978	0.0131137	0.0346673	0.936486	0.983243
ABRAXAS2	331.64	0.0696611	0.148009	1.08196	1.08196	28.7246	26.5487	-1.01194	1.18461	0.000936916	0.00422644	0.83478	-1.19792	25.148	30.1253	-1.31158	-1.09411	0.127821	0.21431	0.905727	-1.10409	26.915	29.7165	-1.25509	1.0296	0.0696611	0.148009	0.000936916	0.00422644	0.191808	0.645312
ABT1	242.795	7.9616e-05	0.00107745	0.79189	-1.2628	17.8831	22.5828	-1.38275	-1.15326	0.0117969	0.0320267	1.11531	1.11531	21.3359	19.13	1.01856	1.22124	0.0727927	0.137474	0.888712	-1.12522	19.9154	22.4093	-1.27929	1.0104	7.9616e-05	0.00107745	0.0117969	0.0320267	0.0253305	0.422435
ABTB1	154.84	0.29536	0.429192	1.07213	1.07213	13.3525	12.4541	-1.05928	1.2176	0.2434	0.352255	1.06419	1.06419	13.3045	12.502	-1.06718	1.20859	0.126209	0.212149	1.145	1.145	13.4307	11.7299	-1.04554	1.37073	0.29536	0.429192	0.2434	0.352255	0.41854	0.786021
ABTB2	102.133	0.0285324	0.0768381	1.17461	1.17461	9.19448	7.82769	1.01445	1.36005	0.000333272	0.00186418	1.36532	1.36532	9.82562	7.19655	1.17916	1.58088	0.000190454	0.00142536	1.64099	1.64099	10.2298	6.23391	1.33374	2.01901	0.0285324	0.0768381	0.000333272	0.00186418	0.245295	0.68301
ACAA1	216.266	0.816669	0.876239	1.01128	1.01128	18.1232	17.9211	-1.09556	1.12041	0.0089331	0.025752	0.865224	-1.15577	16.72	19.3244	-1.2805	-1.04319	0.0657847	0.127083	0.876045	-1.14149	16.9785	19.3809	-1.31952	1.01268	0.816669	0.876239	0.0089331	0.025752	0.707059	0.917692
ACAA2	501.137	0.0976808	0.192116	1.07014	1.07014	43.1763	40.3465	-1.01912	1.16709	0.00146004	0.00603885	0.850352	-1.17598	38.3839	45.1389	-1.28253	-1.07829	0.135198	0.223677	0.912405	-1.096	40.885	44.8102	-1.23902	1.03146	0.0976808	0.192116	0.00146004	0.00603885	0.166224	0.6265
ACACA	761.509	0.18442	0.304726	0.955832	-1.04621	62.026	64.8921	-1.12095	1.02412	0.000833709	0.00386639	0.869158	-1.15054	59.0169	67.9012	-1.23273	-1.07382	0.00139733	0.00634003	0.831081	-1.20325	57.8123	69.5627	-1.32659	-1.09138	0.18442	0.304726	0.000833709	0.00386639	0.948619	0.986939
ACACB	51.795	0.270903	0.403608	0.912438	-1.09596	4.11863	4.51387	-1.31294	1.09308	0.607139	0.705337	0.97629	-1.02429	4.26446	4.36803	-1.22707	1.16958	0.257062	0.369442	0.88634	-1.12824	3.88978	4.38858	-1.45661	1.14431	0.270903	0.403608	0.607139	0.705337	0.410057	0.78175
ACAD10	121.645	0.967037	0.980278	0.996888	-1.00312	10.1213	10.1529	-1.13073	1.1237	0.00220306	0.00844383	0.806366	-1.24013	9.05045	11.2237	-1.39788	-1.10018	0.0194662	0.0487764	0.806456	-1.23999	9.18732	11.3922	-1.4688	-1.04683	0.967037	0.980278	0.00220306	0.00844383	0.615321	0.879062
ACAD11	174.846	0.0465979	0.110363	1.1437	1.1437	15.5472	13.5938	1.00982	1.29533	0.00648839	0.0201108	0.824185	-1.21332	13.1662	15.9748	-1.37418	-1.07129	0.47233	0.587169	0.941608	-1.06201	13.7902	14.6454	-1.26646	1.12288	0.0465979	0.110363	0.00648839	0.0201108	0.606516	0.87651
ACAD8	121.596	0.0460717	0.10949	0.889418	-1.12433	9.53992	10.726	-1.26545	1.00105	0.00851094	0.0247809	0.851978	-1.17374	9.32308	10.9429	-1.32106	-1.04285	0.00247187	0.00985514	0.747608	-1.3376	8.31126	11.1171	-1.58106	-1.13163	0.0460717	0.10949	0.00851094	0.0247809	0.127476	0.587491
ACAD9	180.812	0.0362817	0.0921293	1.13096	1.13096	15.9937	14.1417	1.01013	1.26625	0.399898	0.515023	0.952901	-1.04943	14.7043	15.4311	-1.17496	1.06689	0.318072	0.433927	1.07664	1.07664	15.8062	14.681	-1.08975	1.26319	0.0362817	0.0921293	0.399898	0.515023	0.701867	0.916201
ACADM	303.081	0.00170139	0.0095258	1.16909	1.16909	27.2256	23.2879	1.07272	1.27411	0.00071636	0.00343759	0.839007	-1.19189	23.0456	27.4678	-1.29895	-1.09364	0.744491	0.818685	0.981428	-1.01892	25.5995	26.0839	-1.15073	1.10839	0.00170139	0.0095258	0.00071636	0.00343759	0.142445	0.59775
ACADS	79.232	0.717514	0.804973	1.03587	1.03587	6.719	6.48634	-1.10223	1.18271	0.00480871	0.0158568	0.809529	-1.23529	5.90767	7.29767	-1.4104	-1.08191	0.0515107	0.104928	0.833465	-1.19981	5.79217	6.94951	-1.44723	1.00534	0.717514	0.804973	0.00480871	0.0158568	0.352916	0.751786
ACADSB	153.981	0.218449	0.344741	0.930564	-1.07462	12.3703	13.2933	-1.2172	1.05403	0.376747	0.492924	1.05237	1.05237	13.1592	12.5043	-1.07631	1.192	0.793097	0.855533	0.980245	-1.02015	13.3051	13.5732	-1.2167	1.16911	0.218449	0.344741	0.376747	0.492924	0.107402	0.570168
ACADVL	1664.8	0.479626	0.606807	0.971526	-1.02931	136.73	140.737	-1.14033	1.07631	5.32499e-05	0.00043702	1.33699	1.33699	158.739	118.729	1.20683	1.48119	0.00280813	0.0108408	1.29623	1.29623	157.539	121.536	1.12143	1.49827	0.479626	0.606807	5.32499e-05	0.00043702	0.670416	0.90307
ACAN	8721.4	1.49552e-05	0.000352463	1.38982	1.38982	845.334	608.233	1.24737	1.54854	3.13017e-08	1.73773e-06	1.89161	1.89161	950.883	502.684	1.69773	2.10764	9.0549e-09	1.66331e-06	2.64652	2.64652	1101.51	416.213	2.27121	3.08384	1.49552e-05	0.000352463	3.13017e-08	1.73773e-06	0.980708	0.995857
ACAP2	680.779	0.0511958	0.117943	1.08536	1.08536	59.0539	54.4094	-1.00366	1.18233	0.179794	0.278157	0.949285	-1.05342	55.2556	58.2076	-1.14753	1.03409	0.613089	0.711966	1.02974	1.02974	58.6081	56.9157	-1.09605	1.1622	0.0511958	0.117943	0.179794	0.278157	0.315088	0.730881
ACAP3	503.688	0.00399474	0.0177259	0.881845	-1.13399	39.3386	44.6095	-1.21663	-1.05696	0.000118303	0.000820955	1.20103	1.20103	45.8078	38.1403	1.11945	1.28856	0.19	0.292183	1.0628	1.0628	40.5597	38.163	-1.03933	1.17397	0.00399474	0.0177259	0.000118303	0.000820955	0.00363691	0.315476
ACAT1	212.702	0.482191	0.609128	1.03358	1.03358	18.0179	17.4325	-1.07715	1.1507	6.49729e-05	0.000510498	0.7563	-1.32223	15.2657	20.1847	-1.47206	-1.18764	0.00329057	0.0122475	0.780514	-1.28121	15.4111	19.7448	-1.49125	-1.10075	0.482191	0.609128	6.49729e-05	0.000510498	0.799513	0.9487
ACAT2	407.648	0.0897526	0.179663	0.913871	-1.09425	32.4419	35.4994	-1.19617	-1.001	0.00333415	0.0118293	0.878394	-1.13844	31.7714	36.1699	-1.24449	-1.04143	0.00210929	0.00871267	0.813257	-1.22962	32.4705	39.9265	-1.39468	-1.08411	0.0897526	0.179663	0.00333415	0.0118293	0.0110842	0.379684
ACBD3	1598.03	0.00048006	0.00382914	1.15063	1.15063	142.496	123.842	1.07713	1.22915	0.000636482	0.00313127	0.876708	-1.14063	124.42	141.917	-1.21847	-1.06777	0.913152	0.941726	1.00844	1.00844	138.225	137.068	-1.08866	1.10712	0.00048006	0.00382914	0.000636482	0.00313127	0.0227722	0.417756
ACBD4	41.6328	0.770411	0.843845	1.00585	1.00585	3.47952	3.45927	-1.23725	1.25178	0.289895	0.402834	1.09333	1.09333	3.62408	3.31472	-1.13826	1.36064	0.339831	0.456504	1.10673	1.10673	3.41795	3.08834	-1.23111	1.50792	0.770411	0.843845	0.289895	0.402834	0.197515	0.647637
ACBD5	309.642	0.000559201	0.00428001	1.28134	1.28134	28.9856	22.6214	1.14164	1.43813	0.774789	0.839131	0.99738	-1.00263	25.7697	25.8374	-1.12532	1.11943	0.00999577	0.0290366	1.26827	1.26827	29.7673	23.4707	1.07723	1.49319	0.000559201	0.00428001	0.774789	0.839131	0.293006	0.719421
ACBD6	314.638	0.889413	0.927583	1.00527	1.00527	26.2888	26.1509	-1.07736	1.08875	0.0666514	0.12773	1.07732	1.07732	27.1958	25.2439	-1.00531	1.16678	0.153319	0.246888	1.08373	1.08373	27.0474	24.9576	-1.03293	1.21315	0.889413	0.927583	0.0666514	0.12773	0.662968	0.899858
ACD	66.8894	0.868298	0.912878	1.00961	1.00961	5.60076	5.54747	-1.19437	1.21743	0.891493	0.925442	1.0186	1.0186	5.62547	5.52276	-1.18383	1.22827	0.830846	0.884446	1.03025	1.03025	5.31275	5.15675	-1.2648	1.34248	0.868298	0.912878	0.891493	0.925442	0.176984	0.635268
ACER3	138.879	0.122476	0.226409	0.924307	-1.08189	11.118	12.0285	-1.19512	1.02105	0.619062	0.715643	0.975916	-1.02468	11.4322	11.7143	-1.13192	1.07806	0.150443	0.242926	0.901079	-1.10978	10.8635	12.0561	-1.27753	1.03729	0.122476	0.226409	0.619062	0.715643	0.638586	0.890422
ACIN1	1367.68	0.464929	0.592837	1.03008	1.03008	115.662	112.284	-1.05638	1.1209	0.00574275	0.0182459	1.13939	1.13939	121.399	106.547	1.04708	1.23985	0.0132293	0.0362783	1.17529	1.17529	122.228	103.999	1.04292	1.32446	0.464929	0.592837	0.00574275	0.0182459	0.636902	0.889341
ACKR3	1575.31	0.789434	0.857836	0.989289	-1.01083	130.569	131.983	-1.16576	1.14092	3.84943e-07	1.02552e-05	1.87415	1.87415	171.202	91.3494	1.62508	2.1614	1.18133e-05	0.000186321	1.91114	1.91114	164.529	86.0895	1.5621	2.33817	0.789434	0.857836	3.84943e-07	1.02552e-05	0.149009	0.604618
ACLY	2719.55	0.0198007	0.0581954	1.12031	1.12031	239.489	213.769	1.02316	1.22669	8.46306e-06	0.000104977	1.35426	1.35426	260.731	192.527	1.23682	1.48285	1.15411e-05	0.000184141	1.51642	1.51642	275.799	181.875	1.33385	1.72398	0.0198007	0.0581954	8.46306e-06	0.000104977	0.997418	0.998778
ACO1	693.197	0.0874892	0.176376	1.06637	1.06637	59.6218	55.9111	-1.00921	1.14761	0.167841	0.263446	1.05122	1.05122	59.2088	56.3241	-1.02376	1.13131	0.0360893	0.0796592	1.11854	1.11854	62.2325	55.6371	1.00822	1.24094	0.0874892	0.176376	0.167841	0.263446	0.291949	0.719421
ACO2	490.316	0.811222	0.872404	1.00595	1.00595	40.9808	40.7384	-1.07716	1.09002	0.0104508	0.0291909	1.12206	1.12206	43.2099	38.5093	1.03552	1.21584	0.0394811	0.0854842	1.13285	1.13285	42.1518	37.2088	1.01129	1.26902	0.811222	0.872404	0.0104508	0.0291909	0.13925	0.595815
ACOT1	124.266	0.0555676	0.12522	0.837841	-1.19354	9.44177	11.2692	-1.38844	-1.026	0.0106903	0.02968	0.813695	-1.22896	9.29174	11.4192	-1.42964	-1.05645	0.00332634	0.0123512	0.68447	-1.46098	8.57911	12.5339	-1.80944	-1.17963	0.0555676	0.12522	0.0106903	0.02968	0.884805	0.970373
ACOT13	279.995	0.254153	0.385636	1.05265	1.05265	23.9314	22.7345	-1.0497	1.16314	0.00565865	0.018022	0.858142	-1.16531	21.5516	25.1143	-1.28763	-1.05461	0.156586	0.25092	0.905835	-1.10395	22.7575	25.1232	-1.27133	1.04317	0.254153	0.385636	0.00565865	0.018022	0.220216	0.668133
ACOT2	247.296	0.490848	0.617068	0.962191	-1.03929	20.2109	21.0051	-1.15585	1.0701	0.000103236	0.000735607	0.762707	-1.31112	17.8338	23.3822	-1.45816	-1.17891	0.000727609	0.00388068	0.740133	-1.35111	18.0646	24.4072	-1.57027	-1.16253	0.490848	0.617068	0.000103236	0.000735607	0.281097	0.710909
ACOT4	29.2432	0.719287	0.806301	0.988837	-1.01129	2.42325	2.45061	-1.23702	1.20955	0.00254511	0.00952015	1.41101	1.41101	2.85236	2.0215	1.15354	1.72596	0.0331643	0.0744126	1.37736	1.37736	2.93282	2.12931	1.03586	1.83143	0.719287	0.806301	0.00254511	0.00952015	0.373368	0.763877
ACOT7	99.1318	0.168081	0.285607	1.07527	1.07527	8.56063	7.96134	-1.04432	1.20746	0.0837631	0.152189	0.908701	-1.10047	7.86584	8.65614	-1.23575	1.02041	0.774095	0.841893	0.978072	-1.02242	8.51991	8.71093	-1.20459	1.15234	0.168081	0.285607	0.0837631	0.152189	0.115985	0.576101
ACOT8	74.2529	0.747447	0.826372	1.02866	1.02866	6.27516	6.10032	-1.12262	1.18789	0.176311	0.273666	0.910928	-1.09778	5.89932	6.47616	-1.26771	1.05193	0.449753	0.565462	0.933192	-1.07159	5.61529	6.01729	-1.31348	1.14384	0.747447	0.826372	0.176311	0.273666	0.0870816	0.543054
ACOT9	400.064	0.00138203	0.00819313	1.15793	1.15793	35.7785	30.8988	1.0715	1.25132	0.0305101	0.0680297	0.914585	-1.09339	31.8513	34.826	-1.18158	-1.01178	0.267601	0.380533	1.05963	1.05963	33.8539	31.9488	-1.05315	1.18249	0.00138203	0.00819313	0.0305101	0.0680297	0.574914	0.864482
ACOX1	392.994	0.00405522	0.0179242	0.874624	-1.14335	30.5592	34.9398	-1.24167	-1.05281	0.00126204	0.00537842	0.85399	-1.17097	30.1703	35.3287	-1.27167	-1.07825	0.000134346	0.00108827	0.747894	-1.33709	28.2982	37.8371	-1.50254	-1.18985	0.00405522	0.0179242	0.00126204	0.00537842	0.898885	0.973636
ACOX2	37.0566	0.208585	0.333602	0.909953	-1.09896	2.94246	3.23363	-1.33702	1.10707	0.104407	0.181233	0.831777	-1.20225	2.80445	3.37164	-1.46268	1.01196	0.0492996	0.101433	0.75253	-1.32885	2.6102	3.46857	-1.7535	-1.00704	0.208585	0.333602	0.104407	0.181233	0.833376	0.959285
ACOX3	191.635	0.574915	0.693073	0.969347	-1.03162	15.721	16.2181	-1.16406	1.09379	0.108745	0.186829	1.10418	1.10418	16.7603	15.1789	-1.02191	1.24594	0.431269	0.547138	1.06949	1.06949	16.687	15.6027	-1.10919	1.26871	0.574915	0.693073	0.108745	0.186829	0.683853	0.908821
ACP1	814.05	0.363253	0.496161	1.03499	1.03499	69.0038	66.6712	-1.03881	1.11277	0.0293495	0.0661146	1.08949	1.08949	70.7429	64.932	1.01334	1.17137	0.0323444	0.073019	1.12359	1.12359	74.0321	65.8887	1.01415	1.24484	0.363253	0.496161	0.0293495	0.0661146	0.0804654	0.533801
ACP2	180.354	0.711326	0.800105	0.975396	-1.02523	14.8423	15.2167	-1.18495	1.12736	0.365502	0.481845	0.934974	-1.06955	14.5244	15.5346	-1.23618	1.08064	0.3691	0.486848	0.912401	-1.09601	14.421	15.8055	-1.34506	1.11973	0.711326	0.800105	0.365502	0.481845	0.857992	0.963996
ACP6	74.0859	0.547559	0.668317	0.959956	-1.04171	6.04768	6.29996	-1.24641	1.14859	0.0940669	0.166664	0.844	-1.18483	5.65152	6.69612	-1.41765	1.00984	0.110339	0.190734	0.808502	-1.23685	5.47538	6.77224	-1.59405	1.04199	0.547559	0.668317	0.0940669	0.166664	0.928557	0.980727
ACSF2	78.1289	0.0648946	0.140534	1.11881	1.11881	6.87583	6.14565	-1.01261	1.26752	5.7151e-05	0.000462054	0.710206	-1.40804	5.4075	7.61399	-1.5952	-1.24285	0.0168868	0.0436369	0.796658	-1.25524	5.7839	7.26021	-1.49753	-1.05216	0.0648946	0.140534	5.7151e-05	0.000462054	0.706174	0.917402
ACSF3	112.19	0.622536	0.732627	0.965044	-1.03622	9.1829	9.51552	-1.16474	1.08474	0.0638354	0.123321	1.12065	1.12065	9.88112	8.8173	-1.00302	1.25965	0.300709	0.415371	1.08525	1.08525	9.30855	8.57736	-1.08713	1.28038	0.622536	0.732627	0.0638354	0.123321	0.150444	0.606949
ACSL1	2395.45	0.000375086	0.00321996	0.848339	-1.17877	183.241	216	-1.27095	-1.09328	0.00184681	0.00730248	0.874852	-1.14305	186.296	212.946	-1.23243	-1.06015	3.82405e-05	0.000431102	0.740162	-1.35106	169.228	228.637	-1.50285	-1.21459	0.000375086	0.00321996	0.00184681	0.00730248	0.61145	0.878191
ACSL3	1520.97	0.256834	0.388627	1.0397	1.0397	129.215	124.281	-1.03693	1.1209	0.00216446	0.00832655	1.13887	1.13887	134.977	118.518	1.05637	1.22782	0.00368728	0.0134436	1.18366	1.18366	137.877	116.484	1.06424	1.31648	0.256834	0.388627	0.00216446	0.00832655	0.918281	0.978012
ACSL4	938.001	0.000187367	0.00198507	1.18879	1.18879	84.9088	71.4247	1.10611	1.27765	0.000869141	0.00398987	0.871478	-1.14748	72.7987	83.5348	-1.23325	-1.06767	0.550376	0.657266	1.03523	1.03523	80.7478	77.9997	-1.06963	1.14633	0.000187367	0.00198507	0.000869141	0.00398987	0.205393	0.654343
ACSS2	267.432	0.00133285	0.00798115	0.810399	-1.23396	19.952	24.62	-1.37902	-1.10416	3.41115e-05	0.000307422	0.734007	-1.36239	18.8674	25.7047	-1.52255	-1.21907	6.90424e-06	0.000125715	0.584268	-1.71154	16.1694	27.6746	-2.00287	-1.46259	0.00133285	0.00798115	3.41115e-05	0.000307422	0.221836	0.66899
ACSS3	57.3454	0.188378	0.309313	1.11478	1.11478	5.03815	4.51941	-1.08022	1.34243	1.53916e-05	0.000167764	0.561112	-1.78218	3.43528	6.12228	-2.14612	-1.47995	0.00233546	0.00942865	0.635673	-1.57314	3.78313	5.95138	-2.04596	-1.20958	0.188378	0.309313	1.53916e-05	0.000167764	0.195266	0.647081
ACTA2	1358.45	0.410991	0.543995	0.887065	-1.12731	106.429	119.979	-1.37151	1.07922	9.53569e-06	0.000115194	0.515679	-1.93919	77.031	149.378	-2.35925	-1.59392	9.36901e-05	0.000823563	0.46959	-2.12952	76.0473	161.944	-2.81	-1.61382	0.410991	0.543995	9.53569e-06	0.000115194	0.648082	0.893805
ACTA2-AS1	44.4318	0.0271931	0.074018	0.653128	-1.53109	2.92573	4.47957	-2.05138	-1.14277	0.000139014	0.00093507	0.471674	-2.12011	2.37341	5.03189	-2.84055	-1.58239	0.0001008	0.000870139	0.349366	-2.86233	2.26185	6.47417	-4.32899	-1.89257	0.0271931	0.074018	0.000139014	0.00093507	0.175582	0.634621
ACTB	16886.1	0.573072	0.691529	0.965267	-1.03598	1382.31	1432.05	-1.20115	1.11916	0.0576576	0.113346	0.84774	-1.17961	1291.22	1523.14	-1.36767	-1.0174	0.0825701	0.151965	0.819195	-1.22071	1276.12	1557.77	-1.50477	1.00982	0.573072	0.691529	0.0576576	0.113346	0.940346	0.984305
ACTG1	23125.4	0.846719	0.896968	0.992177	-1.00788	1919.55	1934.68	-1.10339	1.0862	0.0380285	0.0811869	0.904385	-1.10572	1830.36	2023.87	-1.2105	-1.01001	0.0995887	0.175577	0.898192	-1.11335	1840.77	2049.42	-1.26542	1.02088	0.846719	0.896968	0.0380285	0.0811869	0.720992	0.922832
ACTG1P20	34.3974	0.791733	0.859483	0.980436	-1.01995	2.83813	2.89477	-1.27605	1.22661	0.174501	0.271546	0.858639	-1.16463	2.64844	3.08446	-1.45706	1.07423	0.249128	0.360795	0.83982	-1.19073	2.58297	3.07562	-1.63456	1.15285	0.791733	0.859483	0.174501	0.271546	0.855268	0.9634
ACTG2	100.521	0.23805	0.367687	0.747993	-1.33691	7.16907	9.5844	-1.80872	1.01197	1.46456e-05	0.000161464	0.379749	-2.63332	4.61106	12.1424	-3.56265	-1.94641	8.37023e-05	0.000759278	0.304098	-3.28841	4.34654	14.2932	-5.0423	-2.14459	0.23805	0.367687	1.46456e-05	0.000161464	0.721589	0.92311
ACTL6A	380.851	0.0160828	0.0496761	1.09564	1.09564	33.186	30.2892	1.01841	1.17872	0.0141689	0.0368797	0.909664	-1.09931	30.2363	33.2389	-1.18266	-1.02183	0.963048	0.975781	0.99672	-1.00329	32.179	32.2849	-1.11254	1.10526	0.0160828	0.0496761	0.0141689	0.0368797	0.31981	0.732297
ACTN1	5134.11	0.0978519	0.192271	0.935477	-1.06897	413.58	442.106	-1.16054	1.01561	0.413358	0.527455	0.966848	-1.03429	420.631	435.054	-1.12289	1.04967	0.0859881	0.156845	0.902766	-1.10771	398.759	441.708	-1.24424	1.01404	0.0978519	0.192271	0.413358	0.527455	0.355627	0.753416
ACTN4	2846.82	0.151789	0.265018	1.07729	1.07729	246.062	228.408	-1.03957	1.20648	0.346805	0.461676	0.951827	-1.05061	231.379	243.09	-1.1766	1.06597	0.704816	0.787535	1.02559	1.02559	238.201	232.257	-1.14442	1.20374	0.151789	0.265018	0.346805	0.461676	0.828575	0.957422
ACTR10	449.132	0.0516758	0.118786	1.07368	1.07368	38.7575	36.0977	-1.00257	1.15575	0.218552	0.323836	0.958043	-1.04379	36.6256	38.2296	-1.12358	1.03127	0.556935	0.663109	1.02813	1.02813	38.5926	37.5368	-1.07942	1.141	0.0516758	0.118786	0.218552	0.323836	0.323652	0.73551
ACTR1A	992.563	0.81764	0.876664	1.00999	1.00999	83.1245	82.3026	-1.07915	1.10081	0.000231623	0.00141132	0.816197	-1.22519	74.3428	91.0843	-1.33537	-1.12411	0.00472324	0.0162593	0.823394	-1.21449	74.2223	90.1419	-1.37177	-1.07524	0.81764	0.876664	0.000231623	0.00141132	0.781837	0.943203
ACTR1B	636.262	0.173753	0.292106	1.04974	1.04974	54.3085	51.7352	-1.02491	1.12941	0.0278988	0.0635571	1.08821	1.08821	55.2617	50.782	1.01145	1.1708	0.0160992	0.0421406	1.14174	1.14174	56.8146	49.7616	1.02952	1.26618	0.173753	0.292106	0.0278988	0.0635571	0.800129	0.948776
ACTR2	5133.2	0.0119392	0.0399818	1.09057	1.09057	446.298	409.235	1.02261	1.16304	0.024068	0.0567234	0.926128	-1.07976	411.361	444.172	-1.15152	-1.01248	0.797441	0.858471	1.00984	1.00984	436.4	432.149	-1.08459	1.10603	0.0119392	0.0399818	0.024068	0.0567234	0.24239	0.681675
ACTR3	2487.6	0.16835	0.285987	1.04038	1.04038	211.403	203.197	-1.02878	1.11355	1.29812e-05	0.000147811	0.805084	-1.24211	184.915	229.684	-1.32946	-1.16049	0.00220415	0.00900036	0.842293	-1.18723	195.279	231.842	-1.30701	-1.07844	0.16835	0.285987	1.29812e-05	0.000147811	0.0508497	0.484124
ACTR3B	56.5262	0.0564467	0.126709	1.17187	1.17187	5.08329	4.33774	-1.00094	1.37458	0.545588	0.651773	0.959922	-1.04175	4.61419	4.80684	-1.22195	1.12596	0.315518	0.431149	1.11803	1.11803	5.23718	4.68428	-1.12081	1.40101	0.0564467	0.126709	0.545588	0.651773	0.142149	0.597606
ACTR5	76.0636	0.00660507	0.0258633	0.82438	-1.21303	5.72846	6.94881	-1.38398	-1.0632	0.138414	0.226093	0.914835	-1.09309	6.05672	6.62056	-1.24714	1.04376	0.00479628	0.0164412	0.745898	-1.34067	5.23737	7.02156	-1.61546	-1.11262	0.00660507	0.0258633	0.138414	0.226093	0.225475	0.67249
ACTR6	145.482	0.00451866	0.0194161	1.16966	1.16966	13.0715	11.1755	1.05641	1.29504	0.0115305	0.0314197	0.875162	-1.14265	11.3164	12.9306	-1.26513	-1.03202	0.733366	0.809895	1.02325	1.02325	12.4006	12.1189	-1.12865	1.18175	0.00451866	0.0194161	0.0115305	0.0314197	0.440689	0.798123
ACTR8	255.845	0.610531	0.72149	1.02626	1.02626	21.5968	21.0441	-1.083	1.14063	0.108912	0.187076	0.922457	-1.08406	20.4605	22.1804	-1.20487	1.02526	0.411047	0.528012	0.946723	-1.05627	20.7418	21.909	-1.2265	1.0993	0.610531	0.72149	0.108912	0.187076	0.998587	0.999171
ACTRT3	52.4412	0.000790593	0.00550156	0.600288	-1.66587	3.27856	5.46165	-2.16656	-1.28088	0.932284	0.953271	1.04103	1.04103	4.45796	4.28224	-1.2493	1.35393	0.00981206	0.0286093	0.601007	-1.66387	3.02372	5.03108	-2.41282	-1.1474	0.000790593	0.00550156	0.932284	0.953271	0.205867	0.654821
ACVR1	722.664	0.509023	0.632594	0.977321	-1.02321	59.5313	60.9127	-1.10185	1.05244	0.0844818	0.153159	0.940315	-1.06347	58.3695	62.0744	-1.14522	1.01259	0.0950209	0.169337	0.917839	-1.08952	56.8206	61.907	-1.20981	1.01917	0.509023	0.632594	0.0844818	0.153159	0.412211	0.78324
ACVR1B	80.9302	0.00274621	0.0134892	0.778404	-1.28468	5.90383	7.58454	-1.48516	-1.11127	0.625102	0.720774	1.04797	1.04797	6.90215	6.58622	-1.10314	1.21151	0.0416044	0.0890473	0.805378	-1.24165	5.64767	7.01245	-1.52427	-1.01143	0.00274621	0.0134892	0.625102	0.720774	0.112665	0.572152
ACVR2A	95.9959	0.0400642	0.0989798	0.856206	-1.16794	7.37995	8.61937	-1.35455	-1.00704	0.0851406	0.154062	1.15079	1.15079	8.56053	7.4388	-1.0078	1.33466	0.771403	0.839703	0.984878	-1.01535	7.66498	7.78267	-1.25215	1.21456	0.0400642	0.0989798	0.0851406	0.154062	0.367747	0.760896
ACVR2B	31.8576	0.00868031	0.0316408	0.72091	-1.38714	2.22426	3.08535	-1.71368	-1.12282	0.00713402	0.0216443	1.39102	1.39102	3.08896	2.22064	1.12596	1.71848	0.943052	0.962784	1.00306	1.00306	2.3734	2.36616	-1.34435	1.35259	0.00868031	0.0316408	0.00713402	0.0216443	0.105676	0.569256
ACVRL1	22.7188	0.31772	0.452371	0.92949	-1.07586	1.82404	1.96241	-1.3727	1.18595	6.15198e-05	0.000490392	0.508971	-1.96475	1.27716	2.5093	-2.50685	-1.53988	0.000322175	0.00210146	0.460919	-2.16958	1.1718	2.5423	-3.06218	-1.53717	0.31772	0.452371	6.15198e-05	0.000490392	0.409696	0.781624
ACY1	41.388	0.673905	0.772625	0.959521	-1.04219	3.37775	3.52025	-1.28296	1.18119	0.465128	0.577641	0.926418	-1.07943	3.31726	3.58074	-1.3288	1.14044	0.418032	0.53495	0.888813	-1.1251	3.24527	3.65124	-1.50955	1.19252	0.673905	0.772625	0.465128	0.577641	0.975481	0.993724
ACYP1	23.9349	0.606896	0.71869	1.0547	1.0547	2.04768	1.94147	-1.18772	1.32122	0.750469	0.819989	1.03905	1.03905	2.03277	1.95638	-1.20562	1.30161	0.557218	0.663383	1.08894	1.08894	2.23562	2.05302	-1.26291	1.49754	0.606896	0.71869	0.750469	0.819989	0.209611	0.656597
ACYP2	24.943	0.049535	0.115151	1.30811	1.30811	2.35605	1.80112	1.02298	1.67271	0.191053	0.291635	1.21188	1.21188	2.27769	1.87948	-1.05516	1.54966	0.0263962	0.0620464	1.51531	1.51531	2.80281	1.84965	1.07028	2.1454	0.049535	0.115151	0.191053	0.291635	0.111775	0.572152
ADA	27.5922	0.608703	0.719949	0.950696	-1.05186	2.24123	2.35747	-1.35108	1.22114	0.00335975	0.0118953	0.658326	-1.519	1.8256	2.7731	-1.95111	-1.1826	0.0122995	0.0342505	0.617031	-1.62066	1.71385	2.77758	-2.30914	-1.13746	0.608703	0.719949	0.00335975	0.0118953	0.557628	0.856082
ADAL	94.0381	0.0337112	0.0871093	0.863687	-1.15783	7.26333	8.40968	-1.36145	1.01558	0.481415	0.593406	0.944972	-1.05823	7.61479	8.05822	-1.24434	1.11116	0.0473187	0.0982764	0.821166	-1.21778	7.29992	8.8897	-1.53133	1.0326	0.0337112	0.0871093	0.481415	0.593406	0.477406	0.819582
ADAM10	1008.95	0.000780422	0.00544595	1.17311	1.17311	90.7768	77.3813	1.08392	1.26964	0.0951855	0.16817	0.935485	-1.06896	81.2765	86.8816	-1.15692	1.01246	0.091423	0.164311	1.09817	1.09817	87.1439	79.3535	-1.01834	1.22811	0.000780422	0.00544595	0.0951855	0.16817	0.660682	0.899062
ADAM12	6736.9	0.549601	0.669893	1.03704	1.03704	571.616	551.201	-1.07488	1.15597	0.6708	0.758139	0.961912	-1.0396	550.509	572.307	-1.15883	1.07223	0.900917	0.933346	0.997548	-1.00246	562.387	563.769	-1.16883	1.16311	0.549601	0.669893	0.6708	0.758139	0.869395	0.965748
ADAM15	474.711	0.00959559	0.0340024	1.1	1.1	41.4431	37.6754	1.02621	1.17911	0.00105799	0.00465986	0.875953	-1.14161	36.9434	42.1751	-1.22371	-1.06502	0.422394	0.539315	0.963883	-1.03747	39.0708	40.5347	-1.14453	1.06335	0.00959559	0.0340024	0.00105799	0.00465986	0.563236	0.858718
ADAM17	508.524	0.0463993	0.110024	0.909768	-1.09918	40.3748	44.3792	-1.20909	1.00074	0.0422584	0.0883578	1.10464	1.10464	44.4839	40.27	1.00422	1.2151	0.971742	0.981723	1.00488	1.00488	43.1058	42.8963	-1.13873	1.14988	0.0463993	0.110024	0.0422584	0.0883578	0.494545	0.827621
ADAM19	135.697	0.572222	0.690858	0.992232	-1.00783	11.264	11.3521	-1.17049	1.15238	0.218294	0.323611	0.923897	-1.08237	10.8607	11.7554	-1.25706	1.07301	0.208264	0.314561	0.912096	-1.09638	10.1975	11.1803	-1.35474	1.12703	0.572222	0.690858	0.218294	0.323611	0.0974906	0.559692
ADAM22	30.9519	0.406645	0.540419	0.91576	-1.09199	2.46591	2.69274	-1.43787	1.20582	0.00976021	0.0276138	0.625118	-1.5997	1.98433	3.17432	-2.10639	-1.21489	0.0167015	0.0432907	0.583711	-1.71318	1.98665	3.40348	-2.52815	-1.16092	0.406645	0.540419	0.00976021	0.0276138	0.486068	0.824459
ADAM23	103.177	0.361879	0.495022	0.947459	-1.05545	8.3661	8.83004	-1.29613	1.16351	5.9282e-05	0.000477121	0.607716	-1.64551	6.50013	10.696	-2.02074	-1.33995	0.000352005	0.00224217	0.572496	-1.74674	6.24024	10.9001	-2.33555	-1.30637	0.361879	0.495022	5.9282e-05	0.000477121	0.874011	0.967157
ADAM33	54.5214	0.00184398	0.0101334	0.746716	-1.3392	3.88463	5.20228	-1.6181	-1.10837	9.7226e-06	0.000116886	0.549306	-1.82048	3.22176	5.86515	-2.19961	-1.50669	3.61219e-06	8.04276e-05	0.385119	-2.5966	2.48093	6.44197	-3.39311	-1.98706	0.00184398	0.0101334	9.7226e-06	0.000116886	0.0907304	0.547943
ADAM9	1899.2	0.00111875	0.00705684	1.1351	1.1351	168.282	148.252	1.06328	1.21177	0.143166	0.232154	1.04969	1.04969	162.104	154.431	-1.01701	1.12059	0.00140407	0.00636137	1.18932	1.18932	174.026	146.324	1.08432	1.3045	0.00111875	0.00705684	0.143166	0.232154	0.497165	0.829626
ADAMTS1	470.623	0.0146462	0.0463858	1.33102	1.33102	44.7879	33.6493	1.02405	1.73001	0.0304938	0.0680053	1.2716	1.2716	43.9076	34.5296	-1.02215	1.65277	0.00268318	0.0104835	1.84665	1.84665	44.7493	24.2327	1.27455	2.67555	0.0146462	0.0463858	0.0304938	0.0680053	0.0241391	0.417756
ADAMTS10	287.32	0.625165	0.734474	1.03511	1.03511	24.3564	23.5302	-1.10887	1.18811	0.0460361	0.0945915	1.14732	1.14732	25.5859	22.3007	-1.00042	1.31689	0.0779576	0.145219	1.2017	1.2017	24.496	20.3845	-1.01128	1.46036	0.625165	0.734474	0.0460361	0.0945915	0.0670906	0.513498
ADAMTS12	798.143	0.743245	0.823538	0.983967	-1.01629	65.9744	67.0494	-1.14196	1.10564	8.32142e-09	7.48903e-07	0.478363	-2.09046	43.0433	89.9805	-2.34896	-1.86042	3.46822e-07	1.55829e-05	0.474033	-2.10956	43.2714	91.2835	-2.48769	-1.7889	0.743245	0.823538	8.32142e-09	7.48903e-07	0.652073	0.89541
ADAMTS13	55.991	0.134081	0.242059	1.14409	1.14409	4.97947	4.35236	-1.06877	1.39895	0.00313035	0.0112295	1.42725	1.42725	5.48722	3.84461	1.16723	1.74519	0.00276122	0.0107146	1.70601	1.70601	5.4846	3.21488	1.28369	2.26726	0.134081	0.242059	0.00313035	0.0112295	0.0792634	0.532702
ADAMTS14	70.1725	0.279597	0.412574	0.846092	-1.1819	5.36019	6.33523	-1.50301	1.07596	5.59842e-08	2.5429e-06	0.261264	-3.82754	2.42264	9.27277	-4.86743	-3.00982	9.62708e-07	3.15373e-05	0.232591	-4.2994	2.3717	10.1969	-6.03981	-3.0605	0.279597	0.412574	5.59842e-08	2.5429e-06	0.675302	0.905215
ADAMTS16	50.9069	0.77084	0.844093	1.03896	1.03896	4.32331	4.16118	-1.17115	1.26419	1.87206e-05	0.000196772	0.515559	-1.93964	2.88623	5.59825	-2.36011	-1.59408	0.000666488	0.00363066	0.522506	-1.91386	2.79025	5.34014	-2.5259	-1.45011	0.77084	0.844093	1.87206e-05	0.000196772	0.199226	0.6489
ADAMTS17	58.7766	0.0368858	0.0931166	1.20095	1.20095	5.34524	4.45086	1.00525	1.43473	0.0946154	0.167447	0.865375	-1.15557	4.54456	5.25155	-1.38052	1.03384	0.71637	0.796739	1.04079	1.04079	4.78135	4.59395	-1.23561	1.33847	0.0368858	0.0931166	0.0946154	0.167447	0.505484	0.83489
ADAMTS18	108.268	0.43931	0.569761	1.23791	1.23791	9.98149	8.06315	1.01466	1.51029	6.92078e-10	1.49047e-07	4.22777	4.22777	14.5929	3.45169	3.4653	5.15801	2.46462e-08	2.93196e-06	4.98793	4.98793	16.3344	3.27478	3.76507	6.60795	0.43931	0.569761	6.92078e-10	1.49047e-07	0.320956	0.733454
ADAMTS2	7824.2	0.543754	0.664712	0.967691	-1.03339	641.311	662.723	-1.13987	1.0674	0.0364597	0.0784933	1.11423	1.11423	687.246	616.788	1.01015	1.22904	0.247529	0.359142	1.0808	1.0808	656.036	606.99	-1.06288	1.24159	0.543754	0.664712	0.0364597	0.0784933	0.194733	0.647081
ADAMTS3	76.4192	0.0194667	0.0574165	1.28852	1.28852	7.17112	5.56541	1.06179	1.56366	0.000391729	0.00213207	0.686019	-1.45769	5.18233	7.55421	-1.76895	-1.20119	0.162624	0.258308	0.881238	-1.13477	5.68509	6.45126	-1.49202	1.15867	0.0194667	0.0574165	0.000391729	0.00213207	0.390016	0.773139
ADAMTS4	550.938	0.167674	0.28517	0.910222	-1.09863	43.7537	48.0693	-1.22818	1.01755	0.00192696	0.00757384	0.823744	-1.21397	41.4744	50.3487	-1.35712	-1.08592	0.00234976	0.00946801	0.762257	-1.31189	42.2895	55.4793	-1.53589	-1.12056	0.167674	0.28517	0.00192696	0.00757384	0.0184441	0.404081
ADAMTS5	72.2059	0.0792184	0.163314	1.16204	1.16204	6.46812	5.5662	-1.01876	1.37565	0.106053	0.183281	1.14192	1.14192	6.41583	5.61848	-1.03671	1.35183	0.0232356	0.056269	1.37319	1.37319	6.25261	4.55334	1.08164	1.74332	0.0792184	0.163314	0.106053	0.183281	0.0127902	0.379684
ADAMTS6	431.378	1.47645e-05	0.000350305	1.55955	1.55955	43.8069	28.0894	1.35136	1.79982	0.000656524	0.00320088	1.35647	1.35647	41.3861	30.5102	1.17539	1.56545	2.7641e-06	6.58901e-05	2.11867	2.11867	50.3659	23.7725	1.73005	2.59458	1.47645e-05	0.000350305	0.000656524	0.00320088	0.9868	0.996777
ADAMTS7	69.3612	0.466904	0.59438	0.922066	-1.08452	5.54574	6.01447	-1.32456	1.12615	2.56823e-07	7.7675e-06	0.425088	-2.35246	3.44828	8.11192	-2.87313	-1.92614	5.11139e-06	0.00010023	0.405892	-2.46371	3.50642	8.6388	-3.26882	-1.8569	0.466904	0.59438	2.56823e-07	7.7675e-06	0.403885	0.780295
ADAMTS9	54.9934	0.00308863	0.0147252	1.41214	1.41214	5.3658	3.79976	1.15687	1.72374	0.000352868	0.00195636	0.637304	-1.56911	3.5676	5.59796	-1.91534	-1.28547	0.417246	0.534107	0.89872	-1.11269	4.12013	4.58444	-1.47515	1.19148	0.00308863	0.0147252	0.000352868	0.00195636	0.871869	0.966458
ADAMTS9-AS2	31.8501	0.377946	0.511643	0.912663	-1.09569	2.53298	2.77537	-1.3789	1.14856	4.87367e-06	6.8019e-05	2.25373	2.25373	3.67688	1.63147	1.79084	2.83626	0.000449851	0.00269242	2.06657	2.06657	3.49351	1.69048	1.49296	2.86057	0.377946	0.511643	4.87367e-06	6.8019e-05	0.7773	0.940105
ADAMTSL1	91.9822	0.00139439	0.00824683	1.27391	1.27391	8.58853	6.74184	1.11209	1.45928	0.404337	0.518661	1.02778	1.02778	7.77018	7.56019	-1.11455	1.17733	0.00415082	0.0147334	1.31303	1.31303	8.62678	6.57011	1.08353	1.59116	0.00139439	0.00824683	0.404337	0.518661	0.571591	0.862288
ADAMTSL2	141.003	0.14996	0.262899	0.900389	-1.11063	11.1343	12.3661	-1.43237	1.16122	2.10219e-06	3.57745e-05	0.381496	-2.62126	6.48959	17.0109	-3.38061	-2.03247	1.31301e-05	0.000200254	0.317831	-3.14633	5.47591	17.229	-4.50873	-2.1956	0.14996	0.262899	2.10219e-06	3.57745e-05	0.223474	0.670489
ADAMTSL3	524.885	0.0137747	0.0443277	1.14078	1.14078	46.6168	40.8641	1.03806	1.25365	0.00454704	0.0151392	1.13686	1.13686	46.5418	40.9391	1.03449	1.24935	0.000692489	0.00373319	1.31234	1.31234	47.712	36.3566	1.1484	1.49967	0.0137747	0.0443277	0.00454704	0.0151392	0.092631	0.551503
ADAMTSL4	181.94	0.17432	0.292784	1.15622	1.15622	16.2601	14.0632	-1.03442	1.38286	7.00587e-05	0.000542196	0.625009	-1.59998	11.6629	18.6604	-1.9136	-1.33775	0.00914833	0.0271559	0.713864	-1.40083	11.9767	16.7773	-1.80436	-1.08754	0.17432	0.292784	7.00587e-05	0.000542196	0.419135	0.78657
ADAMTSL5	21.4556	0.420613	0.552831	1.05967	1.05967	1.83977	1.73616	-1.24825	1.40167	0.000298651	0.00171831	1.84792	1.84792	2.3203	1.25563	1.39704	2.44432	0.00139026	0.00631562	2.04591	2.04591	2.28528	1.117	1.37751	3.03862	0.420613	0.552831	0.000298651	0.00171831	0.318336	0.731698
ADAR	1845.04	0.0101435	0.0353425	0.914055	-1.09403	146.849	160.657	-1.16573	-1.02673	0.0178284	0.0444411	0.922234	-1.08432	147.533	159.974	-1.15539	-1.01763	0.00142565	0.00643111	0.844751	-1.18378	142.824	169.072	-1.29498	-1.08213	0.0101435	0.0353425	0.0178284	0.0444411	0.422048	0.787423
ADARB1	675.465	0.000506466	0.00399638	0.81297	-1.23006	50.4819	62.0956	-1.36233	-1.11063	0.130027	0.215607	1.10188	1.10188	59.0171	53.5605	-1.00513	1.22037	0.0537344	0.108485	0.896076	-1.11598	53.09	59.2472	-1.28939	1.03532	0.000506466	0.00399638	0.130027	0.215607	0.835663	0.960336
ADAT1	268.552	0.818086	0.876842	0.988819	-1.01131	22.2535	22.5052	-1.13025	1.10511	0.0127529	0.0339477	0.862171	-1.15986	20.7229	24.0358	-1.29627	-1.03781	0.0457542	0.0956192	0.850316	-1.17603	20.2488	23.8133	-1.3763	-1.00491	0.818086	0.876842	0.0127529	0.0339477	0.513523	0.838769
ADAT2	37.9648	0.0594578	0.131635	0.836872	-1.19493	2.88277	3.44469	-1.46852	1.02848	0.00364401	0.012725	0.720902	-1.38715	2.65063	3.67683	-1.70476	-1.12872	0.00165052	0.00718682	0.574115	-1.74181	2.14087	3.729	-2.33146	-1.30129	0.0594578	0.131635	0.00364401	0.012725	0.0680816	0.514945
ADAT3	29.7683	0.00157623	0.00903981	0.693078	-1.44284	2.03099	2.93039	-1.80708	-1.15202	0.77211	0.83719	0.931318	-1.07375	2.39247	2.56891	-1.34481	1.16642	0.00972063	0.0284442	0.660634	-1.5137	2.0943	3.17014	-2.08109	-1.101	0.00157623	0.00903981	0.77211	0.83719	0.191704	0.645312
ADCK1	26.0855	0.790479	0.858598	1.03398	1.03398	2.21011	2.13747	-1.22987	1.31488	0.0127156	0.0338686	0.727942	-1.37374	1.83153	2.51604	-1.74693	-1.08027	0.0865651	0.157576	0.750825	-1.33187	1.84372	2.45559	-1.87096	1.05473	0.790479	0.858598	0.0127156	0.0338686	0.862405	0.964624
ADCK2	152.617	0.00254617	0.0127676	1.16915	1.16915	13.7098	11.7263	1.06958	1.27799	0.000582379	0.00292618	0.827978	-1.20776	11.5213	13.9149	-1.3202	-1.1049	0.580755	0.683714	0.967854	-1.03321	12.3498	12.76	-1.17182	1.09769	0.00254617	0.0127676	0.000582379	0.00292618	0.8363	0.960405
ADCK5	31.4456	0.675792	0.77422	0.952223	-1.05017	2.55633	2.6846	-1.25484	1.13779	0.0316044	0.0699451	1.22066	1.22066	2.88086	2.36007	1.02158	1.45855	0.183977	0.28473	1.17464	1.17464	2.64008	2.24756	-1.09509	1.51099	0.675792	0.77422	0.0316044	0.0699451	0.133122	0.588922
ADCY2	77.4071	0.206638	0.331252	0.991195	-1.00888	6.42207	6.47912	-1.20334	1.18225	0.0052941	0.0170735	1.28058	1.28058	7.24422	5.65696	1.07364	1.52742	0.175715	0.2747	1.24889	1.24889	7.67837	6.14816	-1.02738	1.60244	0.206638	0.331252	0.0052941	0.0170735	0.0465917	0.477814
ADCY3	127.7	0.0174941	0.0530256	1.17534	1.17534	11.4994	9.7839	1.02895	1.34255	0.00192539	0.00757006	0.784529	-1.27465	9.35673	11.9266	-1.45599	-1.1159	0.425193	0.541623	0.921614	-1.08505	10.0448	10.8991	-1.30962	1.11236	0.0174941	0.0530256	0.00192539	0.00757006	0.811035	0.952565
ADCY4	20.7516	0.0241751	0.0677066	1.42248	1.42248	2.03089	1.42771	1.06973	1.89154	0.0322581	0.0710269	0.740799	-1.34989	1.47181	1.98679	-1.79502	-1.01515	0.914737	0.942894	1.05489	1.05489	1.69487	1.60667	-1.4185	1.5785	0.0241751	0.0677066	0.0322581	0.0710269	0.757822	0.934395
ADCY5	38.864	0.427507	0.55922	1.07242	1.07242	3.35184	3.12549	-1.12949	1.29902	0.33721	0.451747	0.906155	-1.10356	3.07921	3.39811	-1.33674	1.09762	0.901979	0.933517	0.970887	-1.02999	3.08631	3.17886	-1.35072	1.27321	0.427507	0.55922	0.33721	0.451747	0.480787	0.821328
ADCY6	528.415	0.215379	0.341263	1.04685	1.04685	45.0424	43.0267	-1.0297	1.12844	0.376562	0.492768	1.03496	1.03496	44.7911	43.278	-1.04153	1.11562	0.140997	0.231127	1.08284	1.08284	46.1242	42.5955	-1.0269	1.20409	0.215379	0.341263	0.376562	0.492768	0.689785	0.911588
ADCY7	1188.88	0.441966	0.572067	1.02719	1.02719	100.402	97.7445	-1.04948	1.10732	0.513096	0.622543	1.02071	1.02071	100.089	98.0577	-1.05614	1.10034	0.319091	0.435127	1.04948	1.04948	99.4312	94.743	-1.05965	1.16711	0.441966	0.572067	0.513096	0.622543	0.251395	0.687729
ADCY9	442.696	0.110939	0.210759	1.07754	1.07754	38.2683	35.5144	-1.02387	1.18882	0.129912	0.215559	0.929754	-1.07555	35.5484	38.2343	-1.18662	1.02576	0.948075	0.965832	1.00193	1.00193	35.4329	35.3648	-1.14689	1.15131	0.110939	0.210759	0.129912	0.215559	0.145685	0.601769
ADD1	1465.33	0.795096	0.861964	0.987027	-1.01314	121.314	122.908	-1.11015	1.08154	0.672013	0.75903	1.0194	1.0194	123.284	120.938	-1.0749	1.11701	0.907211	0.937379	1.00624	1.00624	121.176	120.424	-1.13099	1.14516	0.795096	0.861964	0.672013	0.75903	0.654181	0.896082
ADD3	1593.58	0.203626	0.328023	1.05097	1.05097	136.099	129.499	-1.023	1.12993	9.6528e-08	3.69249e-06	1.43418	1.43418	156.486	109.111	1.33395	1.54194	1.26872e-06	3.8372e-05	1.49996	1.49996	161.931	107.957	1.35389	1.6618	0.203626	0.328023	9.6528e-08	3.69249e-06	0.491078	0.82585
ADGRA2	1391.57	0.00663617	0.0259642	1.1176	1.1176	122.405	109.524	1.03711	1.20435	0.726858	0.801836	0.984795	-1.01544	115.076	116.853	-1.09426	1.06123	0.0628856	0.122489	1.10322	1.10322	118.68	107.576	-1.00751	1.22624	0.00663617	0.0259642	0.726858	0.801836	0.192593	0.645312
ADGRA3	526.046	0.0222863	0.0635484	1.15505	1.15505	46.9911	40.6832	1.02388	1.30303	0.566377	0.670191	1.0239	1.0239	44.3548	43.3195	-1.10178	1.15507	0.0423996	0.0904548	1.17982	1.17982	48.1804	40.8371	-1.00513	1.39911	0.0222863	0.0635484	0.566377	0.670191	0.604817	0.87651
ADGRB2	113.332	0.350402	0.484639	0.958335	-1.04348	9.24339	9.64527	-1.22816	1.12795	0.000297534	0.00171346	0.69651	-1.43573	7.75483	11.1338	-1.68984	-1.21983	0.00115919	0.00551385	0.658626	-1.51831	7.2946	11.0755	-1.91182	-1.2058	0.350402	0.484639	0.000297534	0.00171346	0.357394	0.754726
ADGRE5	103.882	0.804659	0.868251	0.975354	-1.02527	8.54879	8.7648	-1.19519	1.137	0.840492	0.889837	1.00199	1.00199	8.66542	8.64817	-1.16341	1.16806	0.751331	0.823307	0.97608	-1.02451	8.11123	8.31	-1.27262	1.21247	0.804659	0.868251	0.840492	0.889837	0.315854	0.730881
ADGRG1	54.6563	0.00248909	0.0125715	0.711859	-1.40477	3.78804	5.32133	-1.72056	-1.14694	0.061316	0.119203	0.770618	-1.29766	3.96463	5.14474	-1.58937	-1.05949	0.00129514	0.00598726	0.534903	-1.8695	3.12066	5.83407	-2.49038	-1.40341	0.00248909	0.0125715	0.061316	0.119203	0.246963	0.684272
ADGRG6	28.9772	0.00880201	0.0319707	1.34901	1.34901	2.77354	2.05599	1.07204	1.69752	0.106328	0.183649	1.14182	1.14182	2.57466	2.25488	-1.10206	1.43681	0.00475577	0.0163452	1.5402	1.5402	2.95762	1.92029	1.11284	2.13166	0.00880201	0.0319707	0.106328	0.183649	0.725779	0.923847
ADGRL1	95.1836	0.927309	0.954055	1.01278	1.01278	7.98232	7.88162	-1.15211	1.18174	0.0467145	0.0957041	0.85965	-1.16326	7.33334	8.5306	-1.35733	1.00307	0.160118	0.255172	0.866408	-1.15419	7.11174	8.2083	-1.43563	1.07767	0.927309	0.954055	0.0467145	0.0957041	0.279586	0.70953
ADGRL4	50.2295	0.128583	0.234472	1.15153	1.15153	4.4806	3.89099	-1.04998	1.39231	3.50467e-05	0.000314038	0.584346	-1.71131	3.08765	5.28394	-2.06913	-1.41537	0.00656373	0.020943	0.678603	-1.47362	3.39235	4.99901	-1.92752	-1.1266	0.128583	0.234472	3.50467e-05	0.000314038	0.601238	0.875503
ADH5	1002.56	0.0122878	0.0407906	1.07738	1.07738	86.6584	80.4348	1.00694	1.15273	5.28651e-07	1.27973e-05	0.750577	-1.33231	71.6428	95.4503	-1.4255	-1.24521	0.00064846	0.00355415	0.815543	-1.22618	77.7441	95.328	-1.3492	-1.11437	0.0122878	0.0407906	5.28651e-07	1.27973e-05	0.0237438	0.417756
ADI1	369.768	0.19867	0.321741	0.929699	-1.07562	29.6914	31.9366	-1.19327	1.03139	0.00111506	0.00486319	1.21976	1.21976	33.8646	27.7634	1.09949	1.35318	0.0668947	0.128789	1.13578	1.13578	32.2556	28.3996	-1.01967	1.31537	0.19867	0.321741	0.00111506	0.00486319	0.576095	0.86485
ADIPOR1	1054.48	0.0167252	0.0512421	1.08919	1.08919	91.6249	84.1221	1.02026	1.16278	0.000343111	0.00191245	1.15849	1.15849	94.3257	81.4213	1.08517	1.23676	0.000138114	0.00110944	1.25707	1.25707	99.7923	79.385	1.14605	1.37884	0.0167252	0.0512421	0.000343111	0.00191245	0.304955	0.726145
ADIPOR2	644.313	0.228982	0.357527	1.04623	1.04623	54.9059	52.4797	-1.0257	1.12273	0.756873	0.825182	0.987071	-1.0131	53.3434	54.0421	-1.08717	1.05924	0.514836	0.625687	1.03306	1.03306	53.976	52.2485	-1.06959	1.14148	0.228982	0.357527	0.756873	0.825182	0.551241	0.85414
ADIRF	60.1365	0.127415	0.23275	1.13626	1.13626	5.33104	4.69172	-1.0414	1.34455	0.0276428	0.0630788	0.829799	-1.20511	4.54524	5.47752	-1.42602	-1.01842	0.55568	0.662223	0.941338	-1.06232	4.70123	4.9942	-1.34782	1.19432	0.127415	0.23275	0.0276428	0.0630788	0.590087	0.869811
ADK	500.321	0.0466873	0.110491	1.09366	1.09366	43.5586	39.8282	1.00533	1.18976	0.0160083	0.0406685	1.11521	1.11521	43.9643	39.4225	1.02514	1.2132	0.00388761	0.0140388	1.21576	1.21576	46.6118	38.3396	1.07925	1.36953	0.0466873	0.110491	0.0160083	0.0406685	0.418635	0.786021
ADM	398.408	0.00120976	0.00748075	2.08874	2.08874	44.9035	21.4979	1.58315	2.7558	4.36379e-05	0.000371056	2.45852	2.45852	47.202	19.1993	1.86342	3.24367	7.66665e-06	0.000134689	4.03762	4.03762	68.3322	16.9239	2.72839	5.97508	0.00120976	0.00748075	4.36379e-05	0.000371056	0.0171837	0.397859
ADM2	447.872	0.00388655	0.0173444	0.732569	-1.36506	31.5617	43.0836	-1.63201	-1.14177	0.00944701	0.0269597	1.28147	1.28147	41.9273	32.718	1.07186	1.53208	0.746473	0.820055	0.936452	-1.06786	34.0795	36.3922	-1.37473	1.20556	0.00388655	0.0173444	0.00944701	0.0269597	0.363976	0.758974
ADNP	1094.29	0.0550137	0.124286	0.932747	-1.0721	88.0177	94.3639	-1.15124	1.0016	0.850002	0.896587	0.993545	-1.0065	90.8955	91.4861	-1.08079	1.06689	0.127523	0.213983	0.926027	-1.07988	86.8376	93.7744	-1.19431	1.02415	0.0550137	0.124286	0.850002	0.896587	0.557492	0.856082
ADNP2	222.11	0.804446	0.868107	0.986394	-1.01379	18.3823	18.6359	-1.1257	1.09528	0.0461308	0.0947575	1.11031	1.11031	19.4766	17.5416	-1.00007	1.23287	0.190224	0.292441	1.09526	1.09526	19.3315	17.6501	-1.05875	1.27008	0.804446	0.868107	0.0461308	0.0947575	0.987553	0.996777
ADO	434.378	2.32109e-05	0.000468381	0.744973	-1.34233	30.9078	41.4885	-1.48098	-1.21666	0.115352	0.196009	1.09674	1.09674	37.8683	34.5281	-1.00597	1.21002	0.0050095	0.0169853	0.809055	-1.23601	30.6787	37.9192	-1.42035	-1.0756	2.32109e-05	0.000468381	0.115352	0.196009	0.0661159	0.511088
ADORA1	18.6235	6.4081e-05	0.000931816	0.43473	-2.30028	0.940502	2.16342	-3.13444	-1.68812	0.0654468	0.125807	1.3819	1.3819	1.8008	1.30313	1.01414	1.88303	0.0184461	0.0466462	0.600002	-1.66666	1.08788	1.81313	-2.58159	-1.07599	6.4081e-05	0.000931816	0.0654468	0.125807	0.918568	0.978012
ADORA2B	73.8743	0.0248077	0.0690449	1.15091	1.15091	6.58811	5.72427	1.01787	1.30134	6.63875e-09	6.68437e-07	2.14652	2.14652	8.39936	3.91301	1.89839	2.42708	5.15806e-08	4.76321e-06	2.47468	2.47468	8.97823	3.62804	2.08004	2.94419	0.0248077	0.0690449	6.63875e-09	6.68437e-07	0.924462	0.979766
ADPGK	567.113	0.0365222	0.0924416	1.10843	1.10843	49.6898	44.829	1.01266	1.21325	0.00326797	0.011643	1.16519	1.16519	50.865	43.6539	1.06452	1.27538	0.00107965	0.00524124	1.28963	1.28963	53.7524	41.6805	1.13492	1.46542	0.0365222	0.0924416	0.00326797	0.011643	0.812221	0.952646
ADPRH	94.0787	0.751965	0.829606	0.950761	-1.05179	7.642	8.03778	-1.28811	1.16439	0.525881	0.634113	0.973681	-1.02703	7.73534	7.94444	-1.25779	1.19246	0.502866	0.615093	0.920245	-1.08667	6.97926	7.58413	-1.44738	1.22572	0.751965	0.829606	0.525881	0.634113	0.204087	0.654343
ADPRM	101.715	0.0434533	0.105067	0.891568	-1.12162	7.99038	8.96216	-1.26947	1.00909	0.00435101	0.0146104	1.20475	1.20475	9.26343	7.68912	1.06444	1.36355	0.404438	0.521507	1.06838	1.06838	9.41423	8.8117	-1.11513	1.27285	0.0434533	0.105067	0.00435101	0.0146104	0.0150673	0.389393
ADPRS	263.643	0.0160071	0.0495035	0.892819	-1.12005	20.7262	23.2143	-1.22595	-1.02329	0.00407744	0.0139042	1.15727	1.15727	23.5719	20.3685	1.0573	1.26669	0.619656	0.717409	1.03295	1.03295	22.4228	21.7075	-1.10004	1.17373	0.0160071	0.0495035	0.00407744	0.0139042	0.772279	0.938197
ADRA1B	17.5008	0.162227	0.278463	0.679972	-1.47065	1.18058	1.73622	-2.26411	1.04684	0.40128	0.516156	0.901248	-1.10957	1.38265	1.53415	-1.70822	1.3875	0.120722	0.204522	0.591951	-1.68933	1.02583	1.73297	-3.10972	1.08966	0.162227	0.278463	0.40128	0.516156	0.639743	0.890787
ADRA2A	3815.51	0.438764	0.569413	0.84938	-1.17733	292.064	343.855	-1.32845	-1.0434	9.08226e-09	7.87823e-07	2.04827	2.04827	427.302	208.617	1.81526	2.31118	9.97098e-07	3.24343e-05	1.89745	1.89745	352.86	185.966	1.59955	2.25082	0.438764	0.569413	9.08226e-09	7.87823e-07	0.000265941	0.138411
ADRA2C	58.7302	0.319151	0.453838	0.893524	-1.11916	4.61897	5.16939	-1.45393	1.1608	0.00110808	0.00483951	1.71474	1.71474	6.18272	3.60564	1.31992	2.22765	0.0442937	0.093474	1.58521	1.58521	5.48982	3.46315	1.09487	2.29516	0.319151	0.453838	0.00110808	0.00483951	0.420826	0.786789
ADRM1	622.183	0.00319348	0.0150414	0.857089	-1.16674	47.8586	55.8386	-1.27973	-1.06372	0.306618	0.42069	0.953557	-1.04871	50.616	53.0812	-1.15027	1.0459	0.00573307	0.0188304	0.815147	-1.22677	46.0603	56.5056	-1.3981	-1.07644	0.00319348	0.0150414	0.306618	0.42069	0.519115	0.841938
ADSL	297.841	0.000879938	0.0059509	1.19491	1.19491	27.0241	22.616	1.09184	1.30771	0.0129958	0.0344019	0.888706	-1.12523	23.3575	26.2826	-1.23145	-1.02817	0.329958	0.446147	1.06135	1.06135	25.6577	24.1747	-1.0704	1.20576	0.000879938	0.0059509	0.0129958	0.0344019	0.62588	0.883375
ADSS1	77.919	0.442012	0.572067	1.02532	1.02532	6.57443	6.41206	-1.21647	1.27885	0.0166677	0.0420343	1.39123	1.39123	7.5556	5.43089	1.11542	1.73524	0.189155	0.291228	1.39918	1.39918	8.01647	5.72939	1.02368	1.91242	0.442012	0.572067	0.0166677	0.0420343	0.253795	0.690965
ADSS2	443.93	0.894212	0.931033	1.00815	1.00815	37.1442	36.8441	-1.08475	1.10249	0.715335	0.792553	1.02037	1.02037	37.3671	36.6212	-1.07175	1.11586	0.72502	0.803285	1.02897	1.02897	37.1508	36.1048	-1.10291	1.16775	0.894212	0.931033	0.715335	0.792553	0.609814	0.877252
ADTRP	30.8658	0.128172	0.233892	1.18568	1.18568	2.79067	2.35363	-1.03713	1.45805	0.0409517	0.0861447	0.807845	-1.23786	2.29876	2.84554	-1.52221	-1.00663	0.654804	0.746818	0.957266	-1.04464	2.45862	2.56837	-1.39948	1.28243	0.128172	0.233892	0.0409517	0.0861447	0.507724	0.835539
AEBP1	29154.2	0.0554513	0.125071	0.923581	-1.08274	2333	2526.03	-1.18934	1.01451	5.02331e-07	1.23092e-05	0.674648	-1.48225	1957.51	2901.52	-1.62818	-1.34941	2.3927e-06	5.97047e-05	0.612213	-1.63342	1795.1	2932.15	-1.86539	-1.4303	0.0554513	0.125071	5.02331e-07	1.23092e-05	0.134081	0.589283
AEBP2	293.081	0.0187611	0.0558895	0.903121	-1.10727	23.1801	25.6667	-1.20086	-1.02097	0.240349	0.348769	1.04951	1.04951	25.0134	23.8333	-1.03336	1.13822	0.320686	0.436743	0.946581	-1.05643	23.1508	24.4573	-1.18489	1.06168	0.0187611	0.0558895	0.240349	0.348769	0.214546	0.662194
AEN	397.916	0.000537733	0.00416636	0.734943	-1.36065	28.0937	38.2257	-1.59433	-1.16122	0.0420333	0.08794	0.861382	-1.16092	30.6903	35.6291	-1.36031	1.00932	0.000342828	0.00220281	0.620549	-1.61148	24.6466	39.7174	-2.01636	-1.28789	0.000537733	0.00416636	0.0420333	0.08794	0.253177	0.690637
AFAP1	352.258	0.247753	0.378739	0.9605	-1.04112	28.7634	29.9463	-1.13244	1.04475	0.110224	0.188966	0.934076	-1.07058	28.3542	30.3554	-1.16448	1.01601	0.0593464	0.117145	0.896549	-1.11539	27.5942	30.7782	-1.25622	1.00975	0.247753	0.378739	0.110224	0.188966	0.824452	0.955841
AFAP1L1	158.364	0.40859	0.542023	0.897503	-1.1142	12.4841	13.9098	-1.44394	1.16311	1.34808e-06	2.57475e-05	2.6227	2.6227	19.1082	7.28571	2.02378	3.39888	0.000129157	0.00105525	2.40098	2.40098	17.8179	7.42112	1.66405	3.46425	0.40859	0.542023	1.34808e-06	2.57475e-05	0.814141	0.952969
AFDN	396.266	0.264613	0.39727	1.03272	1.03272	33.5538	32.4905	-1.03819	1.10725	3.52414e-05	0.00031533	1.21878	1.21878	36.2783	29.766	1.13676	1.30673	0.000179767	0.00136172	1.267	1.267	35.9483	28.3727	1.14811	1.3982	0.264613	0.39727	3.52414e-05	0.00031533	0.108075	0.570168
AFF1	503.589	0.730339	0.813579	0.991373	-1.0087	41.784	42.1476	-1.08874	1.07003	0.0503898	0.10165	0.926148	-1.07974	40.3567	43.5748	-1.16541	-1.00037	0.0994292	0.17532	0.916544	-1.09105	39.3354	42.9171	-1.21546	1.02105	0.730339	0.813579	0.0503898	0.10165	0.257303	0.694487
AFF2	368.437	0.808147	0.870425	0.986925	-1.01325	30.5011	30.9052	-1.11561	1.08663	1.40143e-07	4.94498e-06	1.60341	1.60341	37.8194	23.5868	1.45629	1.7654	4.92364e-06	9.88765e-05	1.62336	1.62336	36.0125	22.184	1.41678	1.86005	0.808147	0.870425	1.40143e-07	4.94498e-06	0.0159872	0.393933
AFF3	49.6816	0.111894	0.211864	1.15437	1.15437	4.43679	3.84348	-1.04082	1.38695	0.0970767	0.170666	1.12602	1.12602	4.38555	3.89472	-1.06702	1.3529	0.0282833	0.0655693	1.3001	1.3001	4.69667	3.61254	1.00286	1.68545	0.111894	0.211864	0.0970767	0.170666	0.903528	0.974524
AFF4	2299.24	0.0118791	0.039853	1.0911	1.0911	199.95	183.256	1.02241	1.1644	0.557277	0.662443	0.981252	-1.01911	189.79	193.416	-1.08757	1.04717	0.123735	0.208608	1.0701	1.0701	199.487	186.419	-1.02449	1.17316	0.0118791	0.039853	0.557277	0.662443	0.614682	0.879006
AFG1L	33.2548	0.00338164	0.0156098	1.37473	1.37473	3.20854	2.33393	1.12494	1.67999	0.764675	0.831076	0.963067	-1.03835	2.7191	2.82338	-1.26891	1.17691	0.0372705	0.0818182	1.32294	1.32294	3.15571	2.38538	-1.00374	1.75671	0.00338164	0.0156098	0.764675	0.831076	0.985215	0.996628
AFG3L1P	46.8822	0.000611482	0.00457658	0.690473	-1.44828	3.1915	4.62219	-1.71761	-1.22119	0.0165957	0.0418697	1.27118	1.27118	4.37332	3.44037	1.07185	1.50757	0.23518	0.34532	0.871592	-1.14733	3.37852	3.87627	-1.46029	1.10934	0.000611482	0.00457658	0.0165957	0.0418697	0.205105	0.654343
AFG3L2	469.518	0.186216	0.306882	1.04973	1.04973	40.0758	38.1772	-1.03118	1.13629	0.0058527	0.0185173	0.887388	-1.1269	36.792	41.461	-1.21982	-1.04106	0.20069	0.305709	0.932339	-1.07257	38.1751	40.9456	-1.19975	1.04289	0.186216	0.306882	0.0058527	0.0185173	0.45732	0.808121
AFMID	107.428	0.789294	0.857758	1.0184	1.0184	9.03393	8.87067	-1.09959	1.14043	0.880695	0.918183	1.00751	1.00751	8.98581	8.91879	-1.11147	1.12824	0.76808	0.836888	1.02551	1.02551	9.25749	9.02722	-1.14438	1.2035	0.789294	0.857758	0.880695	0.918183	0.420045	0.786623
AFTPH	363.204	0.0987274	0.193687	1.07125	1.07125	31.3081	29.2258	-1.01671	1.16675	0.00268079	0.00990995	1.15742	1.15742	32.4754	28.0585	1.06268	1.2606	0.00194709	0.00820548	1.23354	1.23354	34.3284	27.8292	1.09321	1.39189	0.0987274	0.193687	0.00268079	0.00990995	0.24687	0.684272
AGA	146.79	0.110993	0.210829	1.12976	1.12976	12.9778	11.4873	-1.01047	1.28971	0.00101857	0.00452452	1.27576	1.27576	13.7148	10.7503	1.11754	1.45638	0.00107695	0.00523024	1.44266	1.44266	14.5193	10.0643	1.19629	1.73976	0.110993	0.210829	0.00101857	0.00452452	0.690435	0.911588
AGAP1	520.429	0.0909479	0.181678	1.04519	1.04519	44.3274	42.4107	-1.02423	1.1189	9.17102e-10	1.77366e-07	1.64822	1.64822	53.9848	32.7533	1.53964	1.76446	1.58262e-08	2.29867e-06	1.75077	1.75077	53.9807	30.8325	1.58992	1.9279	0.0909479	0.181678	9.17102e-10	1.77366e-07	0.090919	0.548368
AGAP11	24.4519	0.33885	0.474038	1.13838	1.13838	2.16952	1.90579	-1.14101	1.47865	0.297365	0.410975	1.14589	1.14589	2.17619	1.89913	-1.13353	1.4884	0.165597	0.262163	1.33116	1.33116	2.17384	1.63305	-1.08741	1.92686	0.33885	0.474038	0.297365	0.410975	0.162206	0.623959
AGAP2-AS1	175.359	0.164266	0.280921	0.933118	-1.07168	14.1076	15.1188	-1.18885	1.03514	0.000629904	0.00310625	1.23947	1.23947	16.1758	13.0506	1.11731	1.37498	0.052296	0.106075	1.15707	1.15707	15.573	13.459	-1.00085	1.33995	0.164266	0.280921	0.000629904	0.00310625	0.864761	0.964763
AGAP3	450.929	0.0476592	0.112154	1.10552	1.10552	39.4606	35.6943	1.00562	1.21534	0.0023821	0.00901936	0.847434	-1.18003	34.4742	40.6807	-1.29725	-1.0734	0.281824	0.395092	0.937225	-1.06698	36.4315	38.8717	-1.2199	1.07155	0.0476592	0.112154	0.0023821	0.00901936	0.822522	0.955067
AGAP4	22.9265	0.129683	0.236111	1.30376	1.30376	2.16245	1.65863	-1.14575	1.94752	0.894642	0.927307	1.06976	1.06976	1.97493	1.84615	-1.39637	1.59797	0.236893	0.347426	1.45045	1.45045	2.03696	1.40436	-1.21611	2.55847	0.129683	0.236111	0.894642	0.927307	0.371132	0.763223
AGAP5	31.1692	3.39636e-05	0.000597521	0.492506	-2.03043	1.71423	3.48063	-2.58492	-1.59489	0.920279	0.945329	1.04889	1.04889	2.65941	2.53545	-1.21375	1.33533	0.000655707	0.00358444	0.49497	-2.02032	1.60972	3.25216	-2.84259	-1.43591	3.39636e-05	0.000597521	0.920279	0.945329	0.231198	0.676481
AGAP6	37.688	0.000867406	0.00588603	0.5581	-1.79179	2.24993	4.0314	-2.403	-1.33605	0.355119	0.47089	1.16006	1.16006	3.37338	2.90795	-1.15608	1.55577	0.0336496	0.0752447	0.631	-1.58479	2.25047	3.56651	-2.40013	-1.04642	0.000867406	0.00588603	0.355119	0.47089	0.33434	0.741705
AGBL5	157.714	0.269869	0.402548	0.940473	-1.06329	12.7396	13.546	-1.17697	1.04102	0.0152089	0.0391055	1.14457	1.14457	14.0288	12.2568	1.03403	1.26694	0.264637	0.377552	1.07933	1.07933	13.1388	12.1731	-1.06962	1.24605	0.269869	0.402548	0.0152089	0.0391055	0.165069	0.6265
AGFG1	512.796	0.293497	0.427181	1.03557	1.03557	43.4798	41.9862	-1.03261	1.10738	0.750364	0.819945	0.990173	-1.00992	42.522	42.944	-1.07996	1.05884	0.595207	0.696527	1.02536	1.02536	43.3267	42.2552	-1.07227	1.12734	0.293497	0.427181	0.750364	0.819945	0.929819	0.980844
AGFG2	64.6788	0.0099405	0.0348392	0.738009	-1.355	4.57742	6.20239	-1.64152	-1.11849	0.000371138	0.00203775	1.55973	1.55973	6.5685	4.21131	1.28748	1.88954	0.232593	0.342527	1.16635	1.16635	5.13402	4.4018	-1.12457	1.52982	0.0099405	0.0348392	0.000371138	0.00203775	0.0725512	0.521273
AGGF1	450.649	0.0991192	0.194303	1.06143	1.06143	38.6733	36.4349	-1.01544	1.14403	0.00629622	0.0196566	1.11939	1.11939	39.6696	35.4385	1.03857	1.2065	0.00355613	0.0130263	1.18927	1.18927	40.6496	34.1802	1.06968	1.32223	0.0991192	0.194303	0.00629622	0.0196566	0.750803	0.931625
AGK	150.196	0.200848	0.324594	1.07167	1.07167	12.9493	12.0833	-1.04523	1.20041	0.0579984	0.113891	0.903538	-1.10676	11.8821	13.1506	-1.23972	1.01209	0.612404	0.711651	0.969461	-1.0315	12.7792	13.1818	-1.21102	1.13818	0.200848	0.324594	0.0579984	0.113891	0.179385	0.637728
AGL	283.805	0.41199	0.544913	1.03014	1.03014	24.0015	23.2993	-1.0583	1.12305	0.628824	0.723535	0.979322	-1.02111	23.4033	23.8975	-1.11322	1.06765	0.806906	0.866197	1.00895	1.00895	23.4413	23.2333	-1.11987	1.14002	0.41199	0.544913	0.628824	0.723535	0.519041	0.841938
AGMO	30.8463	0.832521	0.887743	0.971488	-1.02935	2.53335	2.6077	-1.26232	1.19136	0.146211	0.236112	0.880268	-1.13602	2.40684	2.73421	-1.39313	1.0795	0.234853	0.344945	0.853047	-1.17227	2.33195	2.73367	-1.56435	1.13836	0.832521	0.887743	0.146211	0.236112	0.838546	0.961092
AGO1	347.281	0.045091	0.107961	0.913395	-1.09482	27.6302	30.25	-1.19685	-1.00149	0.987218	0.991424	1.00286	1.00286	28.9814	28.8988	-1.09008	1.09632	0.14334	0.234169	0.913568	-1.09461	26.8175	29.3547	-1.24161	1.03626	0.045091	0.107961	0.987218	0.991424	0.190208	0.644397
AGO2	555.474	0.205094	0.32958	0.948902	-1.05385	45.0759	47.5032	-1.15034	1.03578	0.967966	0.978225	1.00536	1.00536	46.4133	46.1658	-1.08574	1.09741	0.376962	0.494816	0.953195	-1.0491	44.3919	46.5717	-1.18748	1.07892	0.205094	0.32958	0.967966	0.978225	0.379412	0.766565
AGO3	381.916	0.71684	0.804497	1.01804	1.01804	32.1108	31.5419	-1.08663	1.12619	0.4658	0.578303	1.0389	1.0389	32.4335	31.2191	-1.06481	1.14927	0.441812	0.55778	1.05887	1.05887	32.0759	30.2926	-1.08935	1.22138	0.71684	0.804497	0.4658	0.578303	0.397043	0.777224
AGO4	166.796	1.73946e-05	0.000383879	1.50893	1.50893	16.7192	11.0801	1.31798	1.72755	0.0489538	0.0994602	1.08887	1.08887	14.491	13.3083	-1.05145	1.24663	3.28606e-05	0.000388327	1.73627	1.73627	16.087	9.26524	1.43389	2.10242	1.73946e-05	0.000383879	0.0489538	0.0994602	0.00783508	0.3756
AGPAT1	480.539	0.430178	0.56142	1.0315	1.0315	40.6657	39.4241	-1.05693	1.12455	0.698001	0.779154	1.01953	1.01953	40.4322	39.6576	-1.06933	1.11151	0.407403	0.524248	1.0525	1.0525	40.4177	38.4015	-1.07356	1.18925	0.430178	0.56142	0.698001	0.779154	0.469407	0.815977
AGPAT2	331.588	0.0465545	0.110281	0.914869	-1.09305	26.4039	28.8608	-1.19253	-1.00187	0.149796	0.240721	1.06325	1.06325	28.4794	26.7852	-1.02611	1.16002	0.642754	0.737927	0.972815	-1.02794	27.2947	28.0574	-1.1627	1.10034	0.0465545	0.110281	0.149796	0.240721	0.935552	0.982593
AGPAT3	449.493	0.108222	0.206856	0.929516	-1.07583	36.0895	38.826	-1.17893	1.0186	0.0112135	0.0307773	0.884754	-1.13026	35.1673	39.7482	-1.23858	-1.03141	0.00572112	0.018801	0.821844	-1.21678	33.7556	41.0731	-1.3849	-1.06906	0.108222	0.206856	0.0112135	0.0307773	0.886485	0.970694
AGPAT4	301.174	0.00485877	0.0205037	0.844706	-1.18384	22.985	27.2107	-1.31549	-1.06537	0.0041765	0.0141724	0.840866	-1.18925	22.9282	27.2674	-1.3215	-1.07024	0.00032818	0.0021284	0.713725	-1.4011	21.3533	29.9182	-1.62641	-1.207	0.00485877	0.0205037	0.0041765	0.0141724	0.541508	0.849212
AGPAT5	441.008	0.28696	0.420015	0.976194	-1.02439	36.3079	37.1933	-1.11425	1.06183	8.87583e-10	1.77366e-07	1.85504	1.85504	47.7569	25.7444	1.70543	2.01778	1.25623e-07	7.76812e-06	1.77792	1.77792	48.2857	27.1585	1.57857	2.00244	0.28696	0.420015	8.87583e-10	1.77366e-07	0.105186	0.569256
AGPS	632.28	0.000154272	0.00173449	1.19968	1.19968	57.4731	47.9069	1.11357	1.29245	0.132749	0.218987	1.05547	1.05547	54.1118	51.2682	-1.02071	1.13708	0.00031759	0.00207697	1.26863	1.26863	58.6076	46.1976	1.14179	1.40955	0.000154272	0.00173449	0.132749	0.218987	0.576982	0.865093
AGRN	1039.09	0.0249998	0.0694248	0.875386	-1.14235	80.8373	92.3448	-1.27287	-1.02522	0.0131724	0.0347857	0.860418	-1.16223	80.0944	93.0878	-1.29501	-1.04305	0.00216373	0.00888466	0.756587	-1.32173	76.1546	100.655	-1.54024	-1.13421	0.0249998	0.0694248	0.0131724	0.0347857	0.572355	0.862919
AGTPBP1	148.637	0.0132187	0.043016	1.15091	1.15091	13.2555	11.5174	1.0357	1.27892	2.2367e-05	0.000224245	1.38061	1.38061	14.3667	10.4061	1.24241	1.53417	1.83685e-05	0.000255786	1.57744	1.57744	15.5675	9.86881	1.35887	1.83118	0.0132187	0.043016	2.2367e-05	0.000224245	0.479632	0.821034
AGTR1	58.4004	0.0726292	0.152549	0.835334	-1.19713	4.43006	5.30334	-1.45161	1.01291	0.000579663	0.00291371	0.663123	-1.50802	3.88092	5.85248	-1.82859	-1.24364	0.000528506	0.00303381	0.559109	-1.78856	3.60765	6.45249	-2.34903	-1.36181	0.0726292	0.152549	0.000579663	0.00291371	0.826097	0.956505
AGTRAP	376.706	0.494509	0.620046	1.02998	1.02998	31.8558	30.9286	-1.04877	1.11259	0.000137911	0.000929652	1.21102	1.21102	34.3883	28.3961	1.1211	1.30815	0.000916	0.00464546	1.24732	1.24732	34.8966	27.9772	1.11839	1.39112	0.494509	0.620046	0.000137911	0.000929652	0.984791	0.996628
AHCTF1	921.619	0.00853497	0.0312824	1.13791	1.13791	81.7559	71.8472	1.04226	1.24234	0.000353273	0.00195774	0.822758	-1.21542	69.3335	84.2696	-1.32696	-1.11326	0.245837	0.35723	0.936086	-1.06828	73.6317	78.6591	-1.20951	1.05984	0.00853497	0.0312824	0.000353273	0.00195774	0.8932	0.971461
AHCTF1P1	359.798	0.00927194	0.0332041	1.19393	1.19393	32.6335	27.3328	1.06096	1.34357	0.00541751	0.0173914	0.823627	-1.21414	27.0833	32.883	-1.36632	-1.07892	0.844904	0.894249	0.982901	-1.0174	28.6832	29.1822	-1.2023	1.16154	0.00927194	0.0332041	0.00541751	0.0173914	0.375044	0.7643
AHCY	602.051	0.126856	0.232102	0.954411	-1.04777	49.0007	51.3413	-1.12131	1.0214	0.000200459	0.00126334	0.85186	-1.1739	46.1575	54.1844	-1.25629	-1.09691	0.000371555	0.0023428	0.809165	-1.23584	43.9595	54.3269	-1.36027	-1.1228	0.126856	0.232102	0.000200459	0.00126334	0.179528	0.637728
AHCYL1	1561.82	0.0643197	0.139482	0.944785	-1.05844	126.457	133.847	-1.12668	1.00569	0.11361	0.193471	0.951294	-1.0512	126.903	133.401	-1.11897	1.01262	0.0209703	0.0518385	0.897848	-1.11377	122.065	135.953	-1.21666	-1.01959	0.0643197	0.139482	0.11361	0.193471	0.537544	0.847757
AHCYL2	134.721	0.170155	0.287917	1.07244	1.07244	11.6192	10.8343	-1.04578	1.20279	0.00785299	0.0232886	0.837599	-1.19389	10.2346	12.2189	-1.33899	-1.06451	0.25193	0.363841	0.897728	-1.11392	10.5292	11.7287	-1.3101	1.05583	0.170155	0.287917	0.00785299	0.0232886	0.727787	0.924895
AHDC1	328.008	0.00252761	0.0127052	1.31082	1.31082	31.0106	23.6574	1.12457	1.52792	0.0143533	0.0372584	0.830464	-1.20415	24.8023	29.8656	-1.40358	-1.03305	0.528972	0.637779	1.08384	1.08384	29.6013	27.3114	-1.14593	1.34615	0.00252761	0.0127052	0.0143533	0.0372584	0.144657	0.600251
AHI1	317.628	0.121847	0.22548	1.08894	1.08894	27.596	25.3421	-1.03879	1.23178	0.224997	0.331108	0.939273	-1.06465	25.6402	27.2979	-1.20431	1.06248	0.791192	0.854468	1.02233	1.02233	27.2979	26.7017	-1.16443	1.217	0.121847	0.22548	0.224997	0.331108	0.418205	0.786021
AHNAK	21061.7	0.312315	0.446762	1.04194	1.04194	1791.19	1719.09	-1.05579	1.14622	0.0747349	0.139727	1.09394	1.09394	1833.89	1676.4	-1.00561	1.20342	0.0546348	0.109912	1.14648	1.14648	1796.96	1567.37	1.00181	1.31205	0.312315	0.446762	0.0747349	0.139727	0.0833242	0.536285
AHNAK2	4279.99	0.069057	0.147099	0.916723	-1.09084	341.169	372.162	-1.18985	-1.00007	0.000811226	0.00378805	1.21381	1.21381	391.112	322.219	1.11281	1.32398	0.117066	0.199628	1.1182	1.1182	358.552	320.651	-1.01121	1.26438	0.069057	0.147099	0.000811226	0.00378805	0.0559467	0.497471
AHR	284.077	0.12595	0.23085	1.06449	1.06449	24.4126	22.9336	-1.08718	1.23193	0.000240464	0.00145596	1.38421	1.38421	27.488	19.8582	1.19608	1.60193	0.000421724	0.00258223	1.56577	1.56577	25.2085	16.0998	1.27352	1.92508	0.12595	0.23085	0.000240464	0.00145596	0.00133753	0.232808
AHRR	296.291	0.173606	0.291899	0.9315	-1.07354	23.8152	25.5665	-1.20323	1.04404	0.0244025	0.0572847	0.876817	-1.14049	23.0703	26.3114	-1.27827	-1.01756	0.014617	0.0390965	0.812689	-1.23048	21.6607	26.6532	-1.44586	-1.04719	0.173606	0.291899	0.0244025	0.0572847	0.443962	0.798722
AHSA1	505.324	0.85194	0.901225	0.992115	-1.00795	41.9437	42.277	-1.0962	1.07898	0.0969949	0.170547	0.933815	-1.07088	40.6691	43.5516	-1.16464	1.01558	0.184944	0.286049	0.92888	-1.07657	42.0006	45.2164	-1.21225	1.04595	0.85194	0.901225	0.0969949	0.170547	0.0999805	0.561973
AHSA2P	439.334	0.000900829	0.00605937	0.840248	-1.19012	33.433	39.7894	-1.30666	-1.08399	0.00884064	0.0255503	0.87924	-1.13735	34.2585	38.9638	-1.24871	-1.03591	0.000176197	0.00134037	0.728901	-1.37193	29.7415	40.8033	-1.56568	-1.20215	0.000900829	0.00605937	0.00884064	0.0255503	0.083042	0.536061
AIDA	1375.49	0.960093	0.975239	0.993815	-1.00622	114.268	114.979	-1.0992	1.08564	0.835268	0.886434	1.01089	1.01089	115.244	114.003	-1.08063	1.10429	0.911013	0.940268	1.00456	1.00456	116.71	116.18	-1.12798	1.1383	0.960093	0.975239	0.835268	0.886434	0.413592	0.783961
AIFM1	152.488	0.792325	0.859855	1.02549	1.02549	12.8673	12.5475	-1.09698	1.15361	8.99173e-07	1.88134e-05	0.615139	-1.62565	9.67941	15.7353	-1.82876	-1.4451	4.52931e-05	0.000481494	0.626684	-1.5957	9.62919	15.3653	-1.88477	-1.35096	0.792325	0.859855	8.99173e-07	1.88134e-05	0.647714	0.893758
AIFM2	143.138	0.000215124	0.00220587	0.695148	-1.43854	9.783	14.0733	-1.67959	-1.23209	0.163933	0.258742	1.11183	1.11183	12.5598	11.2965	-1.05013	1.29812	0.0236144	0.0569326	0.774053	-1.2919	10.37	13.397	-1.60834	-1.03772	0.000215124	0.00220587	0.163933	0.258742	0.811309	0.952565
AIG1	184.572	0.463939	0.591876	0.955072	-1.04704	15.0276	15.7345	-1.15477	1.05334	9.99418e-05	0.000716632	0.779474	-1.28292	13.4749	17.2872	-1.41492	-1.16323	0.000669414	0.00364183	0.750846	-1.33183	13.619	18.1382	-1.52967	-1.15958	0.463939	0.591876	9.99418e-05	0.000716632	0.184441	0.640946
AIMP1	490.33	0.00282894	0.013822	1.13918	1.13918	43.5194	38.2023	1.05377	1.23152	0.562182	0.666434	0.983838	-1.01643	40.528	41.1937	-1.09881	1.06358	0.0479751	0.0993463	1.11574	1.11574	44.8392	40.1879	-1.0007	1.24575	0.00282894	0.013822	0.562182	0.666434	0.0362351	0.454073
AIMP2	170.115	0.00942797	0.0336183	0.822933	-1.21517	12.7993	15.5533	-1.40164	-1.0535	0.0178038	0.0444152	0.843541	-1.18548	12.9731	15.3794	-1.3674	-1.02777	0.00135446	0.00619953	0.686308	-1.45707	11.2897	16.4499	-1.78305	-1.19069	0.00942797	0.0336183	0.0178038	0.0444152	0.273984	0.704884
AIP	337.789	0.0272375	0.0741227	1.0902	1.0902	29.3638	26.9343	1.01172	1.17476	0.0631704	0.122316	1.07013	1.07013	29.1027	27.1954	-1.00695	1.15314	0.00711017	0.0223092	1.16757	1.16757	30.2172	25.8805	1.0505	1.29768	0.0272375	0.0741227	0.0631704	0.122316	0.768961	0.937265
AJM1	64.9465	0.0163503	0.0503407	0.733113	-1.36405	4.57877	6.24565	-1.71419	-1.08542	0.000253855	0.00151573	1.72966	1.72966	6.85895	3.96548	1.37636	2.17367	0.135911	0.224618	1.29948	1.29948	5.32227	4.09568	-1.06307	1.79516	0.0163503	0.0503407	0.000253855	0.00151573	0.112765	0.572152
AJUBA	482.538	0.321453	0.45654	0.96122	-1.04034	39.4164	41.0067	-1.12356	1.03811	0.0498882	0.100899	1.07184	1.07184	41.6058	38.8172	-1.0076	1.15757	0.436856	0.553144	1.02986	1.02986	41.3285	40.1302	-1.08264	1.14826	0.321453	0.45654	0.0498882	0.100899	0.520216	0.842211
AK1	596.034	0.0416661	0.101869	0.888163	-1.12592	46.7276	52.6115	-1.2504	-1.01383	0.193547	0.294745	1.0738	1.0738	51.4372	47.9019	-1.03423	1.19252	0.539067	0.646705	0.952427	-1.04995	47.0201	49.3687	-1.21779	1.10468	0.0416661	0.101869	0.193547	0.294745	0.406968	0.780877
AK2	1001.05	0.689608	0.783367	0.992187	-1.00787	83.0934	83.7477	-1.07323	1.05653	0.000719958	0.00344956	1.13517	1.13517	88.7016	78.1396	1.06604	1.20878	0.0141128	0.0380413	1.12184	1.12184	91.2224	81.3147	1.02646	1.22609	0.689608	0.783367	0.000719958	0.00344956	0.0343234	0.449406
AK3	474.91	0.616148	0.726752	1.01133	1.01133	39.7988	39.3529	-1.08592	1.11066	1.22709e-05	0.000142186	0.746761	-1.33912	33.8383	45.3134	-1.47064	-1.21935	0.000612487	0.00341543	0.754222	-1.32587	33.8455	44.8747	-1.51372	-1.16133	0.616148	0.726752	1.22709e-05	0.000142186	0.809952	0.952565
AK4	1453.93	0.0109618	0.037421	1.23343	1.23343	133.824	108.498	1.05131	1.44709	9.06733e-08	3.53938e-06	2.19075	2.19075	166.376	75.9449	1.86729	2.57025	2.95545e-07	1.38913e-05	2.72162	2.72162	182.996	67.2377	2.17124	3.41152	0.0109618	0.037421	9.06733e-08	3.53938e-06	0.764975	0.936206
AK5	77.4533	0.987278	0.992413	0.84597	-1.18207	5.91588	6.99301	-1.64235	1.17537	1.54626e-06	2.84121e-05	0.299441	-3.33956	2.9747	9.93418	-4.63992	-2.40363	5.51366e-05	0.000555877	0.283727	-3.52452	3.18342	11.22	-5.61151	-2.21371	0.987278	0.992413	1.54626e-06	2.84121e-05	0.087839	0.544031
AK6	205.318	0.0321712	0.084003	1.11168	1.11168	18.0147	16.205	1.00206	1.23328	0.0909618	0.162153	0.923183	-1.08321	16.4264	17.7932	-1.2017	1.02417	0.690332	0.776003	1.02474	1.02474	18.3471	17.9042	-1.13018	1.18678	0.0321712	0.084003	0.0909618	0.162153	0.0181399	0.403896
AK9	50.5029	0.16771	0.28517	1.12438	1.12438	4.45498	3.96216	-1.03917	1.31375	4.11103e-06	5.98431e-05	1.7301	1.7301	5.33405	3.08309	1.48072	2.02148	2.40162e-05	0.000308946	1.93038	1.93038	5.69289	2.94911	1.54897	2.4057	0.16771	0.28517	4.11103e-06	5.98431e-05	0.698847	0.914523
AKAP1	98.8004	0.219857	0.346484	1.08606	1.08606	8.57303	7.8937	-1.04931	1.23769	0.0706133	0.13352	0.885191	-1.1297	7.73195	8.73478	-1.28742	1.00877	0.637341	0.73333	0.959793	-1.04189	7.7224	8.0459	-1.2534	1.15463	0.219857	0.346484	0.0706133	0.13352	0.267886	0.701871
AKAP10	372.476	0.000645208	0.00474309	1.2346	1.2346	34.2983	27.781	1.11767	1.36376	0.0073707	0.0221742	1.16518	1.16518	33.4076	28.6717	1.05483	1.28707	0.000126104	0.00103629	1.42529	1.42529	37.7136	26.4603	1.23821	1.64063	0.000645208	0.00474309	0.0073707	0.0221742	0.297507	0.722286
AKAP11	1032.77	0.596717	0.710814	0.966133	-1.03505	84.5819	87.5468	-1.11761	1.04319	6.64395e-07	1.51718e-05	1.38103	1.38103	99.837	72.2916	1.27902	1.49118	4.67939e-05	0.000490993	1.35435	1.35435	93.9484	69.3679	1.21506	1.5096	0.596717	0.710814	6.64395e-07	1.51718e-05	0.0155226	0.390839
AKAP12	145.881	0.106897	0.204981	0.893599	-1.11907	11.4737	12.8398	-1.28389	1.02521	3.85873e-07	1.02552e-05	0.548825	-1.82207	8.61547	15.698	-2.09043	-1.58816	2.76187e-06	6.58901e-05	0.490333	-2.03943	8.12823	16.577	-2.47683	-1.67928	0.106897	0.204981	3.85873e-07	1.02552e-05	0.820325	0.95452
AKAP13	2051.37	5.02295e-05	0.000790197	1.22439	1.22439	188.192	153.703	1.13555	1.32018	1.67248e-08	1.13538e-06	0.649183	-1.5404	134.583	207.312	-1.66091	-1.42863	0.000521011	0.00300182	0.796215	-1.25594	149.405	187.644	-1.39711	-1.12904	5.02295e-05	0.000790197	1.67248e-08	1.13538e-06	0.599078	0.87409
AKAP17A	466.727	0.00223012	0.0116117	1.40151	1.40151	45.3966	32.3912	1.17786	1.66763	0.103179	0.17945	1.17801	1.17801	42.0727	35.7151	-1.01008	1.40169	0.00176994	0.00759476	1.61318	1.61318	50.941	31.578	1.26155	2.06282	0.00223012	0.0116117	0.103179	0.17945	0.274031	0.704884
AKAP3	19.3373	0.601155	0.714533	1.00954	1.00954	1.61909	1.60379	-1.30003	1.32495	0.00423159	0.0143053	1.5273	1.5273	1.94765	1.27523	1.16372	2.00448	0.0584333	0.115948	1.46092	1.46092	2.1798	1.49207	-1.00545	2.14592	0.601155	0.714533	0.00423159	0.0143053	0.0333481	0.444754
AKAP7	35.888	0.960295	0.975365	0.997312	-1.0027	2.98664	2.99469	-1.25971	1.25295	0.18844	0.288562	1.17897	1.17897	3.2363	2.74503	-1.06562	1.48117	0.32734	0.443616	1.1646	1.1646	3.41895	2.93573	-1.1857	1.60816	0.960295	0.975365	0.18844	0.288562	0.208216	0.655413
AKAP8	230.468	0.559562	0.679448	0.97766	-1.02285	18.9887	19.4226	-1.12453	1.07484	0.077815	0.14387	1.08774	1.08774	20.0129	18.3985	-1.01072	1.19587	0.368248	0.486007	1.05962	1.05962	20.9791	19.7986	-1.07908	1.21159	0.559562	0.679448	0.077815	0.14387	0.0133375	0.383867
AKAP8L	293.046	0.151785	0.265018	1.07109	1.07109	25.2587	23.5823	-1.01985	1.17001	0.0120732	0.0325434	0.887086	-1.12729	22.9593	25.8817	-1.23139	-1.03198	0.340418	0.456927	0.950267	-1.05234	23.8071	25.0531	-1.19236	1.07671	0.151785	0.265018	0.0120732	0.0325434	0.891003	0.97143
AKAP9	1211.58	6.50747e-06	0.000202201	1.29328	1.29328	113.877	88.0532	1.19876	1.39525	0.76053	0.827963	0.994999	-1.00503	100.712	101.218	-1.08427	1.07345	0.000274585	0.00186	1.27957	1.27957	115.877	90.5591	1.14935	1.42455	6.50747e-06	0.000202201	0.76053	0.827963	0.201101	0.650765
AKIP1	148.125	0.0032175	0.0151032	1.17833	1.17833	13.3542	11.3332	1.0664	1.302	0.00049344	0.00256601	0.809415	-1.23546	11.0436	13.6439	-1.36513	-1.11811	0.484514	0.598511	0.953973	-1.04825	12.007	12.5863	-1.20716	1.09859	0.0032175	0.0151032	0.00049344	0.00256601	0.815976	0.95318
AKIRIN1	539.654	0.000368303	0.00319699	0.833401	-1.1999	40.8847	49.0576	-1.30479	-1.10345	0.0298987	0.0670012	0.910501	-1.0983	42.8645	47.0779	-1.1943	-1.01001	0.000210353	0.0015303	0.758197	-1.31892	38.8386	51.225	-1.48487	-1.17152	0.000368303	0.00319699	0.0298987	0.0670012	0.889133	0.971263
AKIRIN2	286.596	0.767307	0.84133	1.02121	1.02121	24.1337	23.6324	-1.09512	1.14207	0.0752201	0.140424	0.899477	-1.11176	22.6191	25.1469	-1.24333	1.00593	0.268773	0.381765	0.919101	-1.08802	23.0241	25.0507	-1.27448	1.07662	0.767307	0.84133	0.0752201	0.140424	0.718564	0.921685
AKNA	165.396	0.605953	0.717976	0.962238	-1.03924	13.5177	14.0482	-1.18962	1.10147	3.46929e-06	5.31717e-05	1.64295	1.64295	17.136	10.43	1.43527	1.88068	0.000206123	0.00150743	1.59467	1.59467	16.5601	10.3847	1.31726	1.93051	0.605953	0.717976	3.46929e-06	5.31717e-05	0.52472	0.843308
AKR1A1	580.351	0.176742	0.296115	1.05809	1.05809	49.7276	46.9976	-1.03412	1.15775	0.000442386	0.00235142	0.82634	-1.21016	43.764	52.9612	-1.32414	-1.10598	0.0381851	0.083401	0.875411	-1.14232	45.4417	51.9089	-1.29741	-1.00577	0.176742	0.296115	0.000442386	0.00235142	0.649919	0.894889
AKR1B1	698.218	0.0893736	0.179163	0.886145	-1.12848	54.6726	61.6971	-1.29296	1.0153	0.157097	0.249878	1.11071	1.11071	61.2367	55.133	-1.03154	1.27259	0.81625	0.873151	0.983691	-1.01658	55.5333	56.454	-1.23227	1.1924	0.0893736	0.179163	0.157097	0.249878	0.271863	0.70445
AKR1C1	797.254	0.0387391	0.0965271	0.712658	-1.4032	55.2912	77.5845	-1.91818	-1.02647	0.985927	0.990526	1.00017	1.00017	66.4435	66.4322	-1.36678	1.36724	0.124963	0.210253	0.713981	-1.4006	55.622	77.9041	-2.17933	1.11095	0.0387391	0.0965271	0.985927	0.990526	0.770165	0.937647
AKR1C2	696.165	0.00302638	0.0145217	0.685932	-1.45787	47.2066	68.821	-1.80084	-1.18022	0.206585	0.310448	1.14801	1.14801	62.0112	54.0164	-1.076	1.41808	0.124945	0.210253	0.778487	-1.28454	47.8648	61.4844	-1.73185	1.04957	0.00302638	0.0145217	0.206585	0.310448	0.329272	0.738488
AKR1C3	243.655	0.000723913	0.00513481	0.751404	-1.33084	17.4225	23.1866	-1.53798	-1.1516	0.0917653	0.163178	0.867647	-1.15254	18.8656	21.7434	-1.33193	1.00269	0.000732929	0.00390239	0.647958	-1.54331	15.906	24.5479	-1.89366	-1.25778	0.000723913	0.00513481	0.0917653	0.163178	0.808319	0.951712
AKR7A2	521.041	0.856007	0.904142	1.01053	1.01053	43.6476	43.1926	-1.06874	1.09138	0.0464144	0.0952303	0.926693	-1.07911	41.768	45.0721	-1.16543	1.00083	0.177035	0.276279	0.936167	-1.06819	41.784	44.6331	-1.19101	1.04381	0.856007	0.904142	0.0464144	0.0952303	0.705596	0.917397
AKT1	1499.84	0.755492	0.832215	0.988931	-1.01119	124.291	125.682	-1.08405	1.06018	0.30096	0.414658	1.03615	1.03615	127.206	122.767	-1.03464	1.11081	0.600231	0.701159	1.02489	1.02489	125.499	122.452	-1.0766	1.13085	0.755492	0.832215	0.30096	0.414658	0.627907	0.88419
AKT1S1	690.256	0.0498423	0.115605	0.910993	-1.0977	54.8422	60.2005	-1.19601	-1.00748	4.29511e-05	0.000365963	1.2783	1.2783	64.5476	50.4951	1.17323	1.39277	0.0161759	0.0422618	1.16734	1.16734	60.6496	51.9553	1.034	1.31788	0.0498423	0.115605	4.29511e-05	0.000365963	0.475105	0.817988
AKT2	909.233	0.307121	0.441322	0.958011	-1.04383	74.1445	77.3943	-1.14518	1.05103	0.598933	0.698614	1.02626	1.02626	76.7514	74.7874	-1.06902	1.1259	0.716756	0.796916	0.98279	-1.01751	73.4245	74.7103	-1.15998	1.1204	0.307121	0.441322	0.598933	0.698614	0.315106	0.730881
AKT3	1510.41	0.010395	0.0360279	1.09125	1.09125	131.36	120.375	1.02532	1.16141	0.389516	0.504963	1.02651	1.02651	127.514	124.221	-1.03681	1.09251	0.0167109	0.043298	1.1205	1.1205	132.765	118.487	1.02598	1.22373	0.010395	0.0360279	0.389516	0.504963	0.773166	0.938544
AKTIP	229.068	0.98611	0.991466	1.00067	1.00067	19.0953	19.0826	-1.08587	1.08731	0.120354	0.202907	1.06537	1.06537	19.6931	18.4848	-1.01992	1.15762	0.255815	0.368217	1.06571	1.06571	19.8027	18.5817	-1.05528	1.19851	0.98611	0.991466	0.120354	0.202907	0.76754	0.936722
ALAD	331.439	0.957324	0.973218	1.00093	1.00093	27.6327	27.6071	-1.09885	1.10089	0.00168283	0.00680486	0.838585	-1.19249	25.195	30.0447	-1.31158	-1.08421	0.0140975	0.0380125	0.8387	-1.19232	25.0835	29.9076	-1.36413	-1.04215	0.957324	0.973218	0.00168283	0.00680486	0.848866	0.962402
ALAS1	298.897	0.0274403	0.0745936	0.912587	-1.09579	23.7697	26.0465	-1.17859	-1.0188	0.000830437	0.00385613	0.860044	-1.16273	23.034	26.7823	-1.2506	-1.08104	0.000347365	0.00222396	0.794041	-1.25938	23.2289	29.2541	-1.39605	-1.13609	0.0274403	0.0745936	0.000830437	0.00385613	0.0108458	0.379684
ALCAM	1041.96	1.51439e-05	0.000355563	1.42099	1.42099	101.929	71.7313	1.27965	1.57794	2.93092e-08	1.64911e-06	1.78144	1.78144	111.225	62.4355	1.60425	1.97821	8.72441e-09	1.66331e-06	2.47341	2.47341	132.597	53.6089	2.13279	2.86842	1.51439e-05	0.000355563	2.93092e-08	1.64911e-06	0.533615	0.846976
ALDH16A1	88.1313	0.971708	0.982483	1.0237	1.0237	7.43029	7.25826	-1.1626	1.21837	0.00178733	0.0071191	0.719815	-1.38925	6.14778	8.54078	-1.65342	-1.16728	0.016627	0.0431515	0.733089	-1.36409	6.10005	8.32102	-1.74488	-1.0664	0.971708	0.982483	0.00178733	0.0071191	0.627038	0.88391
ALDH18A1	2158.99	0.00274302	0.0134892	1.10673	1.10673	189.031	170.801	1.04335	1.17397	0.341049	0.455668	1.02965	1.02965	182.544	177.288	-1.03021	1.0922	0.00569719	0.0187653	1.13688	1.13688	195.064	171.577	1.0459	1.23578	0.00274302	0.0134892	0.341049	0.455668	0.205611	0.654401
ALDH1B1	634.5	6.44941e-05	0.000935651	0.681863	-1.46657	42.8733	62.8767	-1.73027	-1.24306	0.000257992	0.0015358	0.672098	-1.48788	42.5061	63.2439	-1.75541	-1.26112	4.14127e-06	8.85763e-05	0.455796	-2.19396	34.1227	74.8639	-2.77195	-1.73649	6.44941e-05	0.000935651	0.000257992	0.0015358	0.707944	0.918
ALDH1L2	2374.09	0.00233189	0.0119902	1.13873	1.13873	210.674	185.008	1.05912	1.22432	0.837349	0.888039	0.995328	-1.00469	197.377	198.304	-1.08021	1.07014	0.0253215	0.0601542	1.13236	1.13236	211.641	186.902	1.02205	1.25458	0.00233189	0.0119902	0.837349	0.888039	0.707753	0.918
ALDH2	234.936	0.61654	0.726939	0.982804	-1.0175	19.4082	19.7478	-1.10936	1.07153	0.08573	0.154703	1.0768	1.0768	20.3021	18.854	-1.01252	1.17402	0.357616	0.475011	1.0565	1.0565	20.7273	19.6188	-1.0696	1.19387	0.61654	0.726939	0.08573	0.154703	0.149185	0.604618
ALDH3A2	331.798	0.0263094	0.0721948	0.905147	-1.10479	26.2732	29.0265	-1.20344	-1.01423	0.0349738	0.0759224	0.913072	-1.0952	26.3935	28.9062	-1.193	-1.00543	0.00448404	0.0156628	0.82464	-1.21265	24.7636	30.0297	-1.36856	-1.0745	0.0263094	0.0721948	0.0349738	0.0759224	0.547447	0.852547
ALDH3B1	201.223	0.000408507	0.00341315	1.23319	1.23319	18.5196	15.0176	1.12111	1.35649	0.464131	0.576517	1.03318	1.03318	17.0423	16.4949	-1.06465	1.13648	0.00194505	0.00819989	1.27325	1.27325	18.8687	14.8193	1.11272	1.45694	0.000408507	0.00341315	0.464131	0.576517	0.791616	0.945295
ALDH4A1	55.8537	0.250501	0.381652	0.898933	-1.11243	4.40675	4.9022	-1.33862	1.08171	0.0139113	0.0363604	0.785853	-1.2725	4.09634	5.2126	-1.53124	-1.05749	0.0134857	0.0367795	0.708483	-1.41147	3.917	5.52872	-1.8338	-1.0864	0.250501	0.381652	0.0139113	0.0363604	0.885744	0.970566
ALDH6A1	203.157	0.0993514	0.194625	1.08156	1.08156	17.5931	16.2664	-1.02465	1.1986	0.153821	0.24586	0.941426	-1.06222	16.419	17.4405	-1.17717	1.0433	0.856359	0.902612	1.01723	1.01723	18.0136	17.7085	-1.13682	1.17633	0.0993514	0.194625	0.153821	0.24586	0.0383445	0.461872
ALDH7A1	272.146	0.00867993	0.0316408	1.15452	1.15452	24.3054	21.0523	1.03615	1.28642	1.70275e-05	0.000181942	0.7215	-1.386	19.0099	26.3477	-1.54434	-1.2439	0.0252153	0.0599818	0.836885	-1.19491	20.9576	25.0424	-1.39243	-1.0254	0.00867993	0.0316408	1.70275e-05	0.000181942	0.300281	0.723117
ALDH9A1	693.157	0.00440619	0.0190971	0.891423	-1.1218	54.4472	61.079	-1.20814	-1.04164	0.0355951	0.0769245	0.925834	-1.08011	55.5386	59.9876	-1.16323	-1.00292	0.00130231	0.00601152	0.822105	-1.21639	51.2075	62.2883	-1.35086	-1.0953	0.00440619	0.0190971	0.0355951	0.0769245	0.297322	0.722272
ALDOA	9095.19	0.0575561	0.12845	1.07921	1.07921	786.808	729.056	-1.00438	1.16981	4.71961e-08	2.29388e-06	1.53056	1.53056	916.842	599.023	1.41203	1.65905	3.66461e-07	1.60051e-05	1.65578	1.65578	948.285	572.714	1.47738	1.85571	0.0575561	0.12845	4.71961e-08	2.29388e-06	0.771407	0.937703
ALDOC	559.995	0.144967	0.256448	1.08451	1.08451	48.5581	44.7744	-1.00766	1.18516	4.48318e-08	2.2222e-06	1.60751	1.60751	57.5387	35.7937	1.47099	1.7567	5.50952e-07	2.19147e-05	1.71053	1.71053	61.4577	35.9289	1.50876	1.93929	0.144967	0.256448	4.48318e-08	2.2222e-06	0.112705	0.572152
ALG1	205.308	0.0409964	0.100647	0.875086	-1.14275	15.9692	18.2487	-1.31824	1.00948	0.69438	0.776221	0.980276	-1.02012	16.9386	17.2794	-1.17679	1.13082	0.0814571	0.15027	0.858101	-1.16536	15.846	18.4663	-1.42629	1.05023	0.0409964	0.100647	0.69438	0.776221	0.943057	0.984921
ALG10	63.6091	0.296117	0.429863	0.919307	-1.08778	5.0779	5.52362	-1.27755	1.07969	0.85211	0.897858	1.02118	1.02118	5.35631	5.24521	-1.1501	1.19934	0.536087	0.644203	0.936543	-1.06776	4.93858	5.2732	-1.34042	1.1757	0.296117	0.429863	0.85211	0.897858	0.366798	0.760446
ALG10B	195.086	0.167375	0.284912	0.925654	-1.08032	15.6295	16.8848	-1.20273	1.03054	0.0593474	0.116101	1.11272	1.11272	17.1246	15.3898	-1.00053	1.23881	0.675238	0.763985	1.03111	1.03111	15.8908	15.4113	-1.12881	1.20014	0.167375	0.284912	0.0593474	0.116101	0.173693	0.633266
ALG11	830.026	0.44344	0.573397	0.977487	-1.02303	68.3814	69.9563	-1.09642	1.04761	0.0933383	0.165562	1.06132	1.06132	71.2265	67.1111	-1.00981	1.13746	0.482455	0.596609	1.03662	1.03662	71.9122	69.3717	-1.06397	1.14333	0.44344	0.573397	0.0933383	0.165562	0.208389	0.655413
ALG12	198.769	0.00855081	0.0313221	0.855151	-1.16938	15.2708	17.8574	-1.30324	-1.04927	0.0194035	0.0475794	1.1609	1.1609	17.7975	15.3308	1.04166	1.29379	0.765156	0.834226	0.992475	-1.00758	15.8151	15.935	-1.17448	1.15687	0.00855081	0.0313221	0.0194035	0.0475794	0.145135	0.601118
ALG13	194.44	0.645682	0.75144	1.0224	1.0224	16.3828	16.0239	-1.09643	1.14611	0.068809	0.1309	1.11909	1.11909	17.114	15.2927	-1.0017	1.2545	0.106248	0.184993	1.14546	1.14546	17.1686	14.9884	-1.02606	1.34626	0.645682	0.75144	0.068809	0.1309	0.789369	0.945046
ALG14	79.9636	0.398367	0.532136	0.955243	-1.04685	6.5111	6.81617	-1.18322	1.07968	0.000728264	0.00347602	1.28699	1.28699	7.49983	5.82744	1.13866	1.45464	0.0264763	0.0621411	1.22675	1.22675	7.39746	6.03014	1.03168	1.45869	0.398367	0.532136	0.000728264	0.00347602	0.707974	0.918
ALG2	504.022	1.45948e-05	0.000347908	0.696655	-1.43543	34.4923	49.5113	-1.61433	-1.27635	0.0875709	0.157275	1.0955	1.0955	43.9161	40.0876	-1.02659	1.23204	0.00411746	0.0146486	0.764838	-1.30747	36.3957	47.5861	-1.54373	-1.10736	1.45948e-05	0.000347908	0.0875709	0.157275	0.701023	0.915662
ALG3	251.153	0.0614475	0.135059	0.919306	-1.08778	20.0495	21.8094	-1.18981	1.00554	0.984353	0.989582	1.00063	1.00063	20.9361	20.9228	-1.0931	1.09449	0.175037	0.273743	0.918335	-1.08893	19.6411	21.3877	-1.23613	1.04248	0.0614475	0.135059	0.984353	0.989582	0.345313	0.747494
ALG5	385.899	0.0353206	0.0902413	1.08843	1.08843	33.52	30.7966	1.00465	1.1792	0.520212	0.629038	1.02672	1.02672	32.5823	31.7343	-1.0552	1.11234	0.0530596	0.1074	1.11437	1.11437	34.7986	31.2272	-1.005	1.24802	0.0353206	0.0902413	0.520212	0.629038	0.17584	0.634621
ALG6	61.2357	0.0186746	0.0556982	1.19212	1.19212	5.55021	4.65573	1.03855	1.3684	0.00278567	0.010219	0.785504	-1.27307	4.48994	5.716	-1.46131	-1.10907	0.491132	0.604466	0.935206	-1.06928	4.78585	5.11743	-1.29955	1.1366	0.0186746	0.0556982	0.00278567	0.010219	0.472966	0.81752
ALG8	240.489	0.00438151	0.0190297	1.15187	1.15187	21.4552	18.6264	1.05183	1.26142	0.296849	0.41058	0.959594	-1.04211	19.6275	20.454	-1.14122	1.05086	0.118105	0.201207	1.10237	1.10237	21.562	19.5597	-1.03151	1.25351	0.00438151	0.0190297	0.296849	0.41058	0.202457	0.652383
ALG9	209.684	0.152778	0.266232	1.07389	1.07389	18.0962	16.8511	-1.02551	1.18265	0.0072495	0.0218887	1.1577	1.1577	18.7508	16.1966	1.05123	1.27495	0.00555364	0.0183958	1.2371	1.2371	19.8231	16.0238	1.07932	1.41794	0.152778	0.266232	0.0072495	0.0218887	0.313994	0.730792
ALKBH1	92.3915	0.526185	0.649016	0.956492	-1.04549	7.52808	7.87051	-1.19245	1.09094	0.560692	0.665299	0.966348	-1.03482	7.56753	7.83106	-1.18029	1.10219	0.393477	0.51055	0.928343	-1.07719	7.85038	8.45634	-1.2974	1.11812	0.526185	0.649016	0.560692	0.665299	0.0677914	0.514449
ALKBH2	99.8018	0.623718	0.733396	0.957857	-1.044	8.1378	8.49584	-1.23676	1.13471	0.0554298	0.109813	0.846368	-1.18152	7.6248	9.00884	-1.39967	1.00264	0.088234	0.159906	0.807843	-1.23786	7.32385	9.06593	-1.57304	1.02658	0.623718	0.733396	0.0554298	0.109813	0.754687	0.932792
ALKBH3	165.791	0.600783	0.714227	1.02393	1.02393	13.9793	13.6525	-1.07415	1.12617	0.751253	0.82063	0.987199	-1.01297	13.7269	13.9049	-1.11412	1.08577	0.882804	0.920459	1.01072	1.01072	14.0189	13.8702	-1.13194	1.15635	0.600783	0.714227	0.751253	0.82063	0.66379	0.900065
ALKBH4	79.2519	0.0383771	0.095777	0.861785	-1.16038	6.11404	7.09462	-1.34333	-1.00235	0.327139	0.44157	1.06925	1.06925	6.82536	6.3833	-1.08268	1.23783	0.378256	0.496043	0.923322	-1.08305	6.4847	7.02322	-1.33219	1.13572	0.0383771	0.095777	0.327139	0.44157	0.443311	0.79864
ALKBH5	1592.19	0.0818377	0.167442	1.08072	1.08072	137.83	127.535	-1.00507	1.17388	8.18106e-07	1.77555e-05	1.4044	1.4044	154.999	110.366	1.29295	1.52547	4.33291e-06	9.12689e-05	1.50604	1.50604	163.472	108.544	1.33983	1.69286	0.0818377	0.167442	8.18106e-07	1.77555e-05	0.367645	0.760811
ALKBH6	51.2957	0.271177	0.403872	0.922689	-1.08379	4.10276	4.44652	-1.27608	1.0864	0.191159	0.291761	1.11339	1.11339	4.50398	4.04529	-1.05751	1.31093	0.873137	0.913789	1.02695	1.02695	4.37922	4.26429	-1.22677	1.29379	0.271177	0.403872	0.191159	0.291761	0.814635	0.953167
ALKBH7	214.59	0.394557	0.528347	1.04502	1.04502	18.2762	17.4888	-1.07858	1.17789	0.205055	0.308867	0.9399	-1.06394	17.3285	18.4365	-1.19922	1.0594	0.753085	0.824722	0.982213	-1.01811	17.7043	18.0249	-1.20588	1.16336	0.394557	0.528347	0.205055	0.308867	0.963156	0.990588
ALKBH8	158.084	0.768036	0.842055	0.984883	-1.01535	13.0733	13.274	-1.15791	1.12317	0.170479	0.266648	0.920233	-1.08668	12.6264	13.7209	-1.23926	1.04944	0.237212	0.347701	0.907374	-1.10208	12.6873	13.9825	-1.32712	1.09265	0.768036	0.842055	0.170479	0.266648	0.699918	0.915202
ALMS1	195.694	0.00165409	0.00932789	1.24772	1.24772	18.1051	14.5106	1.1093	1.4034	0.16144	0.255227	0.921016	-1.08576	15.6373	16.9783	-1.22123	1.03593	0.102348	0.179454	1.15068	1.15068	17.2089	14.9555	-1.02627	1.35885	0.00165409	0.00932789	0.16144	0.255227	0.747934	0.931196
ALOX15B	632.65	0.12861	0.234487	0.905526	-1.10433	50.1069	55.3347	-1.25383	1.02811	0.448742	0.561309	1.04262	1.04262	53.8208	51.6208	-1.08897	1.18376	0.561173	0.66701	0.944153	-1.05915	51.1878	54.2156	-1.26747	1.12985	0.12861	0.234487	0.448742	0.561309	0.805165	0.951136
ALPK1	174.75	0.358232	0.491994	1.06023	1.06023	14.9882	14.1367	-1.05067	1.18105	0.917819	0.943811	1.00888	1.00888	14.6268	14.4981	-1.10416	1.12384	0.467786	0.582938	1.06601	1.06601	15.83	14.8498	-1.09276	1.24177	0.358232	0.491994	0.917819	0.943811	0.0552528	0.494677
ALPK2	214.472	0.683469	0.779414	0.953907	-1.04832	17.4511	18.2943	-1.20212	1.09385	1.54088e-07	5.34643e-06	1.88835	1.88835	23.3697	12.3757	1.64676	2.16539	4.5366e-06	9.42872e-05	1.95541	1.95541	20.7752	10.6245	1.61123	2.3731	0.683469	0.779414	1.54088e-07	5.34643e-06	0.00144608	0.232808
ALPK3	265.063	0.243836	0.374356	1.05879	1.05879	22.7193	21.4578	-1.06561	1.19458	0.000310422	0.00177182	1.32197	1.32197	25.1514	19.0257	1.17169	1.49151	0.000862349	0.00443276	1.42658	1.42658	24.7043	17.3171	1.20277	1.69204	0.243836	0.374356	0.000310422	0.00177182	0.0834171	0.536285
ALPL	116.024	0.00649253	0.0255347	0.814285	-1.22807	8.67893	10.6583	-1.44167	-1.04612	5.66659e-06	7.65203e-05	0.598482	-1.6709	7.24	12.0973	-1.96151	-1.42334	4.79243e-06	9.68645e-05	0.488909	-2.04537	6.53997	13.3767	-2.56602	-1.63036	0.00649253	0.0255347	5.66659e-06	7.65203e-05	0.689175	0.911337
ALS2	276.445	0.568472	0.687528	1.02137	1.02137	23.2807	22.7936	-1.08114	1.12784	0.0288312	0.0652056	0.892527	-1.12041	21.7289	24.3454	-1.23721	-1.01464	0.207346	0.313643	0.914137	-1.09393	22.6704	24.7998	-1.25861	1.05176	0.568472	0.687528	0.0288312	0.0652056	0.216716	0.664203
ALS2CL	57.2001	0.400382	0.534485	0.939401	-1.06451	4.61773	4.91561	-1.26728	1.11834	0.599936	0.699439	1.04763	1.04763	4.87756	4.65579	-1.13635	1.24719	0.818019	0.874259	0.98394	-1.01632	4.66283	4.73894	-1.30053	1.25909	0.400382	0.534485	0.599936	0.699439	0.90981	0.975846
ALYREF	204.645	0.170511	0.288324	0.927804	-1.07781	16.4151	17.6924	-1.2218	1.05175	0.541245	0.648134	0.960857	-1.04074	16.7133	17.3942	-1.17977	1.08922	0.16556	0.262138	0.893471	-1.11923	16.4235	18.3817	-1.33638	1.06682	0.170511	0.288324	0.541245	0.648134	0.522209	0.843133
AMACR	294.896	0.0313751	0.0824892	0.869595	-1.14996	22.8605	26.2887	-1.31125	-1.00851	0.017867	0.0445284	0.855436	-1.16899	22.6599	26.4893	-1.33295	-1.0252	0.00314928	0.0118344	0.730852	-1.36827	19.7074	26.965	-1.64735	-1.13647	0.0313751	0.0824892	0.017867	0.0445284	0.0735592	0.523208
AMBRA1	260.096	0.0827036	0.168882	1.09954	1.09954	22.7022	20.6471	-1.01222	1.22375	0.00169806	0.0068443	0.821818	-1.21681	19.5548	23.7946	-1.35428	-1.0933	0.165884	0.262449	0.901143	-1.1097	19.9143	22.099	-1.29106	1.04841	0.0827036	0.168882	0.00169806	0.0068443	0.328429	0.737594
AMD1	680.784	0.0126872	0.0417593	0.859411	-1.16359	52.4425	61.0214	-1.31052	-1.03313	0.13746	0.225035	0.92108	-1.08568	54.4014	59.0626	-1.22278	1.03739	0.00756402	0.0234389	0.792264	-1.26221	50.4952	63.7354	-1.49337	-1.06682	0.0126872	0.0417593	0.13746	0.225035	0.870977	0.966025
AMDHD2	83.9251	0.0048837	0.020595	0.832795	-1.20078	6.35572	7.6318	-1.3589	-1.06105	3.01998e-07	8.59284e-06	0.573652	-1.74322	5.09895	8.88857	-1.97277	-1.54037	5.11658e-07	2.06832e-05	0.470156	-2.12695	4.49504	9.56074	-2.5336	-1.78557	0.0048837	0.020595	3.01998e-07	8.59284e-06	0.482286	0.821889
AMER1	82.7542	0.0032448	0.0151744	0.810542	-1.23374	6.17456	7.61781	-1.40464	-1.08364	0.208627	0.312952	0.934108	-1.07054	6.66124	7.13113	-1.21883	1.0635	0.00409317	0.0145913	0.743487	-1.34501	5.54514	7.45828	-1.61586	-1.11956	0.0032448	0.0151744	0.208627	0.312952	0.0737472	0.523208
AMFR	1203.68	0.423458	0.555396	1.02137	1.02137	101.367	99.2467	-1.04666	1.09186	0.00376657	0.01304	1.11232	1.11232	105.64	94.9735	1.0405	1.18909	0.00888442	0.0265674	1.14045	1.14045	103.834	91.0468	1.03773	1.25334	0.423458	0.555396	0.00376657	0.01304	0.0780182	0.532702
AMIGO2	453.575	0.316161	0.450818	1.06792	1.06792	39.0394	36.5565	-1.0395	1.1855	1.73376e-07	5.86894e-06	1.59501	1.59501	46.4646	29.1313	1.43682	1.77062	2.74543e-06	6.56958e-05	1.71136	1.71136	47.6731	27.8568	1.47636	1.98378	0.316161	0.450818	1.73376e-07	5.86894e-06	0.757622	0.934395
AMIGO3	56.0543	2.7823e-05	0.000527677	0.60888	-1.64236	3.53562	5.80676	-1.96145	-1.37518	0.0247305	0.0579022	1.18775	1.18775	5.07206	4.27032	-1.00551	1.41851	0.0185408	0.0468433	0.730592	-1.36875	3.98478	5.45419	-1.75944	-1.06482	2.7823e-05	0.000527677	0.0247305	0.0579022	0.308725	0.728563
AMMECR1	218.248	0.142236	0.252835	0.915361	-1.09247	17.3836	18.991	-1.22316	1.02487	0.196629	0.298323	1.07325	1.07325	18.8299	17.5447	-1.04322	1.20165	0.888718	0.924465	0.981545	-1.0188	17.1342	17.4563	-1.19535	1.15164	0.142236	0.252835	0.196629	0.298323	0.0797454	0.533801
AMMECR1L	408.254	0.886953	0.925945	1.00906	1.00906	34.1746	33.8677	-1.09461	1.11453	0.0995132	0.174141	1.08381	1.08381	35.3894	32.6529	-1.01911	1.19709	0.197755	0.301791	1.09392	1.09392	35.4469	32.4035	-1.05214	1.25906	0.886953	0.925945	0.0995132	0.174141	0.950082	0.987103
AMN1	53.645	0.170055	0.287827	0.886656	-1.12783	4.20185	4.73898	-1.3485	1.06014	0.107658	0.185433	1.15867	1.15867	4.79901	4.14181	-1.03192	1.38538	0.848094	0.896163	1.02583	1.02583	4.76857	4.64851	-1.2551	1.32077	0.170055	0.287827	0.107658	0.185433	0.146202	0.602113
AMOT	197.625	0.460323	0.588613	0.962717	-1.03873	16.1559	16.7815	-1.15012	1.06596	3.59832e-06	5.45251e-05	0.695303	-1.43822	13.5088	19.4286	-1.59245	-1.29893	4.69028e-05	0.000491496	0.669569	-1.4935	13.2635	19.809	-1.72493	-1.29312	0.460323	0.588613	3.59832e-06	5.45251e-05	0.864841	0.964763
AMOTL1	1302.39	0.756384	0.832661	1.00306	1.00306	108.698	108.367	-1.11773	1.12458	0.00477372	0.0157622	1.20223	1.20223	118.499	98.5657	1.07233	1.34788	0.0208285	0.05158	1.21072	1.21072	116.432	96.1671	1.02994	1.42324	0.756384	0.832661	0.00477372	0.0157622	0.493779	0.827115
AMOTL2	679.141	0.106386	0.20444	1.21463	1.21463	62.08	51.1101	-1.00224	1.47864	0.990703	0.993726	0.985847	-1.01436	56.1917	56.9984	-1.23483	1.20012	0.244424	0.355715	1.2158	1.2158	57.2599	47.0967	-1.08627	1.60568	0.106386	0.20444	0.990703	0.993726	0.0915915	0.550034
AMPD2	732.435	0.0704178	0.149209	0.935816	-1.06859	59.0125	63.06	-1.14062	-1.0011	1.28266e-05	0.000146451	1.23281	1.23281	67.4003	54.6722	1.15495	1.31592	0.00432766	0.0152175	1.15947	1.15947	63.1148	54.4341	1.05728	1.27153	0.0704178	0.149209	1.28266e-05	0.000146451	0.0423304	0.467838
AMPD3	25.399	0.897992	0.933723	0.93605	-1.06832	2.04667	2.1865	-1.40588	1.23182	0.182947	0.282018	1.15456	1.15456	2.26842	1.96475	-1.13981	1.51936	0.383014	0.500494	1.07629	1.07629	2.31139	2.14756	-1.36997	1.58697	0.897992	0.933723	0.182947	0.282018	0.331022	0.740075
AMPH	175.301	0.658564	0.761185	0.998408	-1.00159	14.5967	14.62	-1.11385	1.1103	2.14327e-09	2.97462e-07	0.484729	-2.06301	9.53859	19.6782	-2.29422	-1.8551	1.80752e-07	9.90254e-06	0.493414	-2.02669	9.89863	20.0615	-2.35522	-1.74399	0.658564	0.761185	2.14327e-09	2.97462e-07	0.298376	0.72232
AMT	22.1439	0.00389874	0.0173926	0.673916	-1.48386	1.48585	2.2048	-1.88557	-1.16774	0.366953	0.483461	1.18126	1.18126	1.99867	1.69198	-1.07573	1.50105	0.091193	0.164111	0.773179	-1.29336	1.40531	1.81757	-1.81496	1.08499	0.00389874	0.0173926	0.366953	0.483461	0.0367967	0.455042
AMY2B	32.1777	0.908467	0.941715	0.965666	-1.03555	2.63464	2.72831	-1.33674	1.24652	0.168442	0.264224	1.20912	1.20912	2.93531	2.42764	-1.06758	1.56079	0.359915	0.477555	1.17932	1.17932	2.72272	2.30871	-1.21665	1.69212	0.908467	0.941715	0.168442	0.264224	0.318885	0.731994
AMZ1	23.7945	0.0862295	0.174456	0.73153	-1.367	1.67544	2.29032	-1.85411	-1.00786	3.65686e-05	0.000324639	2.27419	2.27419	2.75454	1.21122	1.67671	3.08457	0.00933111	0.0275674	1.73958	1.73958	2.1838	1.25536	1.13044	2.67695	0.0862295	0.174456	3.65686e-05	0.000324639	0.224219	0.670986
AMZ2	508.825	0.256586	0.38844	1.04207	1.04207	43.2756	41.5285	-1.03243	1.12112	0.171137	0.267377	1.05169	1.05169	43.4703	41.3339	-1.02299	1.13147	0.0853506	0.156002	1.09406	1.09406	45.1721	41.2886	-1.01361	1.21325	0.256586	0.38844	0.171137	0.267377	0.284283	0.713394
AMZ2P1	81.3376	0.0955497	0.188668	1.16006	1.16006	7.28038	6.27588	-1.01671	1.36822	0.799937	0.858494	1.01723	1.01723	6.83603	6.72023	-1.15947	1.19977	0.1696	0.267181	1.17472	1.17472	7.53213	6.41184	-1.07506	1.48355	0.0955497	0.188668	0.799937	0.858494	0.363456	0.758974
ANAPC1	384.293	0.00646066	0.0254574	1.12231	1.12231	33.87	30.1788	1.03864	1.21272	0.282042	0.394229	0.964047	-1.03729	31.4382	32.6107	-1.12085	1.04171	0.156356	0.250615	1.07992	1.07992	34.033	31.5143	-1.03321	1.20497	0.00646066	0.0254574	0.282042	0.394229	0.193063	0.645529
ANAPC10	74.2947	0.191259	0.312672	1.10111	1.10111	6.48915	5.89329	-1.05101	1.27429	0.813402	0.869211	1.01153	1.01153	6.22672	6.15572	-1.14408	1.17063	0.272708	0.385863	1.11132	1.11132	6.65737	5.9905	-1.10631	1.36633	0.191259	0.312672	0.813402	0.869211	0.509723	0.836112
ANAPC11	454.729	0.40055	0.534652	1.04499	1.04499	38.7278	37.0604	-1.06699	1.16516	0.272665	0.384018	0.952757	-1.04959	36.9773	38.8108	-1.17029	1.06232	0.84787	0.896002	0.995794	-1.00422	39.3395	39.5057	-1.17135	1.16152	0.40055	0.534652	0.272665	0.384018	0.136187	0.590664
ANAPC13	400.717	0.53958	0.661553	0.97837	-1.02211	33.028	33.7582	-1.11257	1.06496	0.00160857	0.0065491	0.858075	-1.1654	30.8424	35.9437	-1.26854	-1.07064	0.00628769	0.020263	0.838576	-1.1925	30.2937	36.1252	-1.34445	-1.05772	0.53958	0.661553	0.00160857	0.0065491	0.750398	0.931625
ANAPC15	86.9603	0.816892	0.876239	0.967972	-1.03309	7.12875	7.36462	-1.22236	1.14532	0.641797	0.734599	1.0218	1.0218	7.32482	7.16856	-1.15797	1.20901	0.867847	0.910412	0.989103	-1.01102	7.22665	7.30627	-1.28258	1.25478	0.816892	0.876239	0.641797	0.734599	0.90144	0.974492
ANAPC16	802.235	0.639906	0.747001	0.993972	-1.00606	66.6508	67.055	-1.0767	1.06376	5.41474e-08	2.49577e-06	1.42369	1.42369	78.5395	55.1663	1.33029	1.52365	4.17297e-06	8.89497e-05	1.40371	1.40371	79.8636	56.8945	1.27527	1.54509	0.639906	0.747001	5.41474e-08	2.49577e-06	0.146122	0.602113
ANAPC1P2	210.196	0.00502407	0.0210589	1.30845	1.30845	19.8569	15.1759	1.09519	1.56324	0.00122758	0.00524948	1.39091	1.39091	20.3803	14.6525	1.16421	1.66176	0.000151016	0.00118787	1.83318	1.83318	22.9017	12.4929	1.42537	2.35766	0.00502407	0.0210589	0.00122758	0.00524948	0.718001	0.921647
ANAPC1P4	104.862	0.00147675	0.00861306	1.38347	1.38347	10.1444	7.33256	1.15396	1.65862	0.0894907	0.160084	0.900101	-1.11099	8.27903	9.19789	-1.33195	1.07912	0.144452	0.235462	1.21181	1.21181	10.83	8.93702	-1.06653	1.56619	0.00147675	0.00861306	0.0894907	0.160084	0.0125881	0.379684
ANAPC2	190.198	0.0284272	0.0766093	0.878086	-1.13884	14.8209	16.8787	-1.27196	-1.01966	0.784191	0.845957	1.02405	1.02405	16.0381	15.6615	-1.09066	1.14375	0.145655	0.237021	0.893823	-1.11879	14.1517	15.8328	-1.30811	1.04507	0.0284272	0.0766093	0.784191	0.845957	0.0659968	0.511088
ANAPC4	136.733	0.00183735	0.0101148	1.22825	1.22825	12.5615	10.2272	1.09504	1.37765	0.028514	0.064617	0.883155	-1.1323	10.6874	12.1014	-1.27004	-1.0095	0.32432	0.440192	1.08227	1.08227	12.1078	11.1874	-1.08685	1.27303	0.00183735	0.0101148	0.028514	0.064617	0.27982	0.709651
ANAPC5	1019.03	2.10256e-05	0.000434101	1.20628	1.20628	92.8588	76.9797	1.1329	1.2844	0.00264226	0.0098152	0.900982	-1.1099	80.496	89.3425	-1.18179	-1.04239	0.0680848	0.130617	1.08544	1.08544	89.3404	82.3078	-1.00679	1.18618	2.10256e-05	0.000434101	0.00264226	0.0098152	0.298077	0.72232
ANAPC7	271.927	0.692325	0.785666	0.986605	-1.01358	22.5078	22.8134	-1.099	1.06976	1.0578e-05	0.00012536	0.770134	-1.29848	19.718	25.6033	-1.40791	-1.19754	0.000173001	0.00131927	0.758679	-1.31808	19.4633	25.6542	-1.47788	-1.17556	0.692325	0.785666	1.0578e-05	0.00012536	0.760854	0.935641
ANG	190.805	0.00985219	0.0346268	1.17696	1.17696	17.193	14.6079	1.06361	1.30239	4.24109e-08	2.12296e-06	1.71689	1.71689	20.096	11.7049	1.55154	1.89986	1.5714e-07	9.08657e-06	1.96416	1.96416	22.3603	11.3841	1.70208	2.2666	0.00985219	0.0346268	4.24109e-08	2.12296e-06	0.0865824	0.54289
ANGEL1	165.271	0.000158003	0.00176847	1.30503	1.30503	15.5952	11.95	1.17101	1.45439	0.0141139	0.0367822	0.878029	-1.13891	12.8781	14.6671	-1.26926	-1.02195	0.107353	0.18645	1.14601	1.14601	14.5693	12.7131	-1.01711	1.3358	0.000158003	0.00176847	0.0141139	0.0367822	0.920778	0.979262
ANGEL2	235.966	0.274352	0.407047	0.949177	-1.05354	19.1511	20.1765	-1.16417	1.04884	0.134245	0.220931	0.928529	-1.07697	18.9351	20.3925	-1.19006	1.02603	0.0750645	0.140933	0.880639	-1.13554	18.3187	20.8016	-1.30775	1.0142	0.274352	0.407047	0.134245	0.220931	0.836385	0.960405
ANGPT1	181.033	0.026925	0.0735126	0.841926	-1.18775	13.7914	16.3808	-1.3696	-1.03005	0.043112	0.0898195	0.884062	-1.13114	14.1578	16.0144	-1.30432	1.01942	0.00530987	0.0177721	0.749857	-1.33359	13.3279	17.774	-1.63124	-1.09025	0.026925	0.0735126	0.043112	0.0898195	0.808516	0.951764
ANGPTL1	145.053	0.0712282	0.150467	0.872424	-1.14623	11.2641	12.9113	-1.39697	1.06327	0.000283797	0.00165769	0.589797	-1.6955	8.96882	15.2066	-2.06639	-1.39118	0.00031454	0.00206459	0.521441	-1.91776	8.59152	16.4765	-2.53687	-1.44975	0.0712282	0.150467	0.000283797	0.00165769	0.50397	0.833991
ANGPTL2	3174.57	0.0618181	0.135702	0.933894	-1.07079	255.504	273.59	-1.16736	1.01812	0.4897	0.601105	0.98506	-1.01517	262.556	266.538	-1.10672	1.0739	0.0734497	0.138505	0.918508	-1.08872	248.733	270.801	-1.23013	1.03781	0.0618181	0.135702	0.4897	0.601105	0.284962	0.71346
ANGPTL4	1388.9	0.69018	0.783802	1.06457	1.06457	119.362	112.122	-1.18701	1.34526	3.43089e-07	9.47705e-06	2.82627	2.82627	170.985	60.4985	2.23658	3.57145	2.1911e-05	0.000289007	2.76273	2.76273	184.513	66.7866	1.98432	3.8465	0.69018	0.783802	3.43089e-07	9.47705e-06	0.134712	0.58944
ANGPTL5	54.9295	0.234894	0.364479	1.15471	1.15471	4.90612	4.2488	-1.13132	1.50845	0.66957	0.757504	1.00907	1.00907	4.59812	4.55681	-1.29461	1.31819	0.255566	0.367986	1.16271	1.16271	4.99227	4.29364	-1.25504	1.69669	0.234894	0.364479	0.66957	0.757504	0.99024	0.996968
ANGPTL7	14453.9	0.939126	0.961842	1.00743	1.00743	1208.95	1200.04	-1.09884	1.11522	0.465598	0.57811	1.03988	1.03988	1228.04	1180.95	-1.06455	1.15114	0.641556	0.736822	1.04417	1.04417	1323.81	1267.81	-1.10576	1.2056	0.939126	0.961842	0.465598	0.57811	0.00915171	0.3756
ANK2	163.519	0.00859349	0.0314323	1.22167	1.22167	14.9862	12.267	1.06172	1.40572	0.000276017	0.00162093	0.742112	-1.3475	11.6094	15.6438	-1.55051	-1.17108	0.21049	0.317119	0.909701	-1.09926	13.2489	14.564	-1.34057	1.10939	0.00859349	0.0314323	0.000276017	0.00162093	0.372384	0.763765
ANK3	231.419	2.93457e-05	0.000544661	1.32721	1.32721	21.9964	16.5734	1.20241	1.46496	4.56602e-07	1.17095e-05	0.663187	-1.50787	15.3795	23.1903	-1.66437	-1.36608	0.050452	0.103205	0.877899	-1.13908	17.1685	19.5563	-1.30981	1.00948	2.93457e-05	0.000544661	4.56602e-07	1.17095e-05	0.432397	0.793085
ANKFY1	540.458	0.000547789	0.00421332	0.866195	-1.15447	41.809	48.2674	-1.23821	-1.0764	0.000779934	0.00368323	0.868136	-1.15189	41.8591	48.2172	-1.23544	-1.074	2.88344e-05	0.000353455	0.748825	-1.33543	38.2098	51.0264	-1.47443	-1.20952	0.000547789	0.00421332	0.000779934	0.00368323	0.387407	0.771017
ANKH	2457.44	0.00192399	0.0104352	0.85975	-1.16313	189.343	220.231	-1.26594	-1.06867	0.415837	0.529981	1.03218	1.03218	208.03	201.544	-1.05446	1.12341	0.050528	0.103263	0.886512	-1.12802	190.617	215.019	-1.27156	-1.00068	0.00192399	0.0104352	0.415837	0.529981	0.641345	0.891404
ANKHD1	586.691	0.261956	0.394371	1.053	1.053	50.1531	47.6287	-1.03834	1.15132	0.762791	0.829678	0.988844	-1.01128	48.6167	49.1651	-1.10571	1.08117	0.551283	0.657885	1.04123	1.04123	49.8958	47.9198	-1.08963	1.18134	0.261956	0.394371	0.762791	0.829678	0.891493	0.97143
ANKHD1-EIF4EBP3	233.629	0.0186916	0.0557327	1.27956	1.27956	21.8567	17.0814	1.06529	1.53693	0.479895	0.592036	1.06758	1.06758	20.1054	18.8327	-1.1251	1.28231	0.0312942	0.0712011	1.36923	1.36923	22.4282	16.3802	1.05661	1.77435	0.0186916	0.0557327	0.479895	0.592036	0.819935	0.95452
ANKIB1	1181.64	0.0451159	0.108	1.0662	1.0662	101.625	95.3155	1.00087	1.13579	0.246915	0.355858	0.966109	-1.03508	96.7729	100.168	-1.10264	1.02917	0.488708	0.602196	1.02968	1.02968	101.116	98.201	-1.06202	1.126	0.0451159	0.108	0.246915	0.355858	0.403478	0.780295
ANKLE2	1907.1	0.132384	0.239654	1.05338	1.05338	163.057	154.794	-1.02414	1.1364	0.00284541	0.0104076	1.13732	1.13732	169.136	148.715	1.05423	1.22695	0.00255521	0.0100908	1.20008	1.20008	172.053	143.368	1.078	1.33598	0.132384	0.239654	0.00284541	0.0104076	0.638846	0.890422
ANKMY1	61.6035	0.992375	0.995483	1.00159	1.00159	5.1377	5.12954	-1.20779	1.21163	0.108213	0.186183	1.17186	1.17186	5.53985	4.7274	-1.0323	1.41761	0.24143	0.352384	1.17898	1.17898	5.40557	4.58496	-1.11025	1.54324	0.992375	0.995483	0.108213	0.186183	0.539181	0.848628
ANKMY2	358.678	0.000203178	0.00210614	1.20716	1.20716	32.6953	27.0844	1.1154	1.30647	0.487762	0.599374	1.03306	1.03306	30.3759	29.4038	-1.04764	1.11805	0.00121279	0.00569508	1.23744	1.23744	34.3072	27.7243	1.10654	1.38383	0.000203178	0.00210614	0.487762	0.599374	0.0666267	0.512775
ANKRA2	190.254	0.10135	0.197212	1.11989	1.11989	16.7512	14.9579	-1.03099	1.29302	0.240477	0.348914	1.07592	1.07592	16.4343	15.2747	-1.07313	1.24226	0.0543444	0.109451	1.21158	1.21158	16.9095	13.9566	-1.01144	1.48472	0.10135	0.197212	0.240477	0.348914	0.435166	0.795501
ANKRD1	32.2318	0.304651	0.438966	0.706978	-1.41447	2.22491	3.14707	-2.14558	1.0724	0.280928	0.393305	1.66052	1.66052	3.35283	2.01914	1.0947	2.5188	0.968786	0.979469	1.20832	1.20832	2.38698	1.97546	-1.49183	2.17813	0.304651	0.438966	0.280928	0.393305	0.408573	0.781396
ANKRD10	595.63	0.00254856	0.0127694	1.354	1.354	57.1001	42.1715	1.15066	1.59327	0.622494	0.718981	1.03862	1.03862	50.5762	48.6955	-1.13296	1.22216	0.0103767	0.0299135	1.39769	1.39769	59.0764	42.2671	1.11037	1.75936	0.00254856	0.0127694	0.622494	0.718981	0.583001	0.867012
ANKRD11	1556.98	0.00349162	0.0159618	1.1297	1.1297	137.65	121.847	1.04857	1.21711	0.1615	0.255289	1.05179	1.05179	133.023	126.474	-1.02433	1.13317	0.0034711	0.0127785	1.19011	1.19011	139.934	117.581	1.07106	1.32239	0.00349162	0.0159618	0.1615	0.255289	0.624826	0.882861
ANKRD12	1434.39	0.000406588	0.00340166	1.25463	1.25463	133.032	106.033	1.13113	1.39161	0.232877	0.339941	1.06995	1.06995	123.572	115.494	-1.03667	1.18676	0.00101047	0.00498973	1.33388	1.33388	140.137	105.06	1.15205	1.5444	0.000406588	0.00340166	0.232877	0.339941	0.353977	0.752857
ANKRD13A	844.361	0.000232594	0.00232241	1.20012	1.20012	76.7636	63.9632	1.10917	1.29853	0.0160503	0.0407489	0.906643	-1.10297	66.9182	73.8087	-1.19341	-1.01938	0.129568	0.216629	1.08724	1.08724	73.6498	67.74	-1.0282	1.21543	0.000232594	0.00232241	0.0160503	0.0407489	0.613203	0.878633
ANKRD13B	132.206	0.280301	0.413467	1.06427	1.06427	11.3602	10.6742	-1.05758	1.19789	0.105234	0.182212	0.90146	-1.10931	10.4463	11.5881	-1.24859	1.01464	0.670076	0.759866	0.957761	-1.0441	10.3369	10.7928	-1.2342	1.13214	0.280301	0.413467	0.105234	0.182212	0.148989	0.604618
ANKRD13C	583.282	0.0486115	0.113709	1.08349	1.08349	50.5546	46.659	-1.00177	1.17603	0.243738	0.35253	0.955953	-1.04608	47.5122	49.7014	-1.13542	1.0376	0.509937	0.621245	1.03513	1.03513	50.2848	48.5784	-1.08478	1.16233	0.0486115	0.113709	0.243738	0.35253	0.362528	0.758261
ANKRD13D	164.851	0.000359179	0.00314931	1.23993	1.23993	15.2091	12.2661	1.12533	1.3662	0.0398339	0.0843456	1.09204	1.09204	14.342	13.1332	-1.00897	1.20325	0.000249788	0.00174307	1.36446	1.36446	15.5436	11.3918	1.1896	1.56503	0.000359179	0.00314931	0.0398339	0.0843456	0.22402	0.670986
ANKRD16	45.4712	0.464329	0.592253	1.11051	1.11051	3.98769	3.59085	-1.08964	1.34379	0.75665	0.82505	0.969174	-1.03181	3.72995	3.84859	-1.24855	1.17276	0.761894	0.831817	1.08052	1.08052	3.73338	3.45518	-1.21193	1.41494	0.464329	0.592253	0.75665	0.82505	0.247786	0.684272
ANKRD17	1067.25	0.0025153	0.0126535	1.14022	1.14022	94.7647	83.1106	1.05654	1.23054	0.00112428	0.00489102	0.86783	-1.1523	82.6443	95.231	-1.24357	-1.06773	0.764355	0.833848	0.98968	-1.01043	89.4437	90.3764	-1.12544	1.10233	0.0025153	0.0126535	0.00112428	0.00489102	0.404191	0.780295
ANKRD26	193.667	0.0440791	0.106169	1.12237	1.12237	17.0695	15.2084	-1.00763	1.26934	0.184679	0.284271	0.925795	-1.08015	15.5171	16.7608	-1.22159	1.04702	0.566545	0.671965	1.03945	1.03945	16.2648	15.6474	-1.14491	1.23703	0.0440791	0.106169	0.184679	0.284271	0.796315	0.946957
ANKRD27	369.701	0.915471	0.946697	0.996866	-1.00314	30.76	30.8567	-1.08097	1.0742	0.679408	0.764824	0.984892	-1.01534	30.5739	31.0429	-1.09411	1.0613	0.713392	0.794063	0.981862	-1.01847	30.6238	31.1895	-1.13198	1.09129	0.915471	0.946697	0.679408	0.764824	0.847296	0.961793
ANKRD28	1370.56	0.000110851	0.00138326	1.3286	1.3286	130.331	98.0964	1.19008	1.48323	0.014215	0.0369608	0.861559	-1.16069	105.72	122.707	-1.29578	-1.03968	0.0826321	0.152056	1.14766	1.14766	118.5	103.253	-1.01814	1.34102	0.000110851	0.00138326	0.014215	0.0369608	0.456266	0.80765
ANKRD33B	17.7726	0.301086	0.435236	1.2149	1.2149	1.62475	1.33735	-1.16794	1.72386	0.957287	0.970968	0.965394	-1.03585	1.45497	1.50713	-1.46979	1.36983	0.482399	0.596599	1.19699	1.19699	1.42944	1.1942	-1.3703	1.96334	0.301086	0.435236	0.957287	0.970968	0.214527	0.662194
ANKRD34A	30.0851	0.00470763	0.0200488	1.40758	1.40758	2.93152	2.08266	1.14022	1.73763	0.735725	0.808273	1.03579	1.03579	2.55116	2.46302	-1.19183	1.27866	0.0198697	0.0495565	1.46105	1.46105	2.96932	2.03232	1.08464	1.96809	0.00470763	0.0200488	0.735725	0.808273	0.856948	0.96365
ANKRD35	78.7712	0.00430885	0.0188298	0.8159	-1.22564	5.89877	7.22977	-1.399	-1.07376	0.00439998	0.0147386	0.80796	-1.23769	5.86701	7.26152	-1.41275	-1.08431	0.000313927	0.00206421	0.657973	-1.51982	5.24318	7.96868	-1.83251	-1.26049	0.00430885	0.0188298	0.00439998	0.0147386	0.815643	0.953167
ANKRD36	105.851	0.00512047	0.0213413	1.21543	1.21543	9.67863	7.96313	1.06458	1.38766	0.180866	0.27957	1.09832	1.09832	9.23419	8.40758	-1.0395	1.25395	0.00500291	0.0169767	1.33	1.33	10.2454	7.70327	1.10271	1.60415	0.00512047	0.0213413	0.180866	0.27957	0.615997	0.879168
ANKRD36B	103.206	0.145489	0.256899	1.15657	1.15657	9.2249	7.97608	-1.03401	1.38315	0.524563	0.633074	0.933498	-1.07124	8.30468	8.8963	-1.2811	1.11637	0.537332	0.645181	1.08345	1.08345	8.53236	7.87516	-1.18869	1.39537	0.145489	0.256899	0.524563	0.633074	0.472808	0.81752
ANKRD36C	81.2942	0.935026	0.959137	0.988328	-1.01181	6.73475	6.81429	-1.18169	1.15426	0.185302	0.285015	0.90424	-1.1059	6.43384	7.11519	-1.29158	1.05606	0.313657	0.429111	0.892138	-1.1209	6.29342	7.05431	-1.39602	1.11111	0.935026	0.959137	0.185302	0.285015	0.663301	0.899858
ANKRD37	107.219	0.00323292	0.0151559	2.10295	2.10295	12.1108	5.75896	1.4693	3.00986	0.00025051	0.0015015	2.39952	2.39952	12.6132	5.25655	1.67651	3.43433	4.12446e-05	0.000451522	4.26467	4.26467	17.9075	4.19904	2.56843	7.08115	0.00323292	0.0151559	0.00025051	0.0015015	0.179481	0.637728
ANKRD39	32.8631	0.769552	0.843199	0.969681	-1.03127	2.69644	2.78075	-1.27794	1.20162	0.377686	0.493878	1.10194	1.10194	2.87141	2.60578	-1.12455	1.36552	0.671038	0.760542	1.06541	1.06541	2.95346	2.77213	-1.27116	1.44289	0.769552	0.843199	0.377686	0.493878	0.366527	0.76026
ANKRD40	468.359	0.284586	0.417662	1.03772	1.03772	39.7523	38.3075	-1.03141	1.11068	0.0222268	0.0532331	1.08582	1.08582	40.6357	37.424	1.01449	1.16216	0.0211055	0.052121	1.12476	1.12476	41.9808	37.3242	1.02171	1.2382	0.284586	0.417662	0.0222268	0.0532331	0.343409	0.747494
ANKRD42	164.659	0.057813	0.128862	1.1172	1.1172	14.4811	12.962	-1.00229	1.25099	0.190077	0.290642	0.933595	-1.07113	13.2503	14.1928	-1.1994	1.0454	0.628539	0.725407	1.04169	1.04169	14.4109	13.8342	-1.12651	1.22238	0.057813	0.128862	0.190077	0.290642	0.245961	0.683419
ANKRD44	259.822	1.31612e-05	0.000326744	1.38207	1.38207	25.1246	18.179	1.24875	1.52963	0.179797	0.278157	0.941221	-1.06245	20.9962	22.3074	-1.17588	1.04171	0.0021129	0.00872182	1.2914	1.2914	24.9702	19.3358	1.11881	1.49061	1.31612e-05	0.000326744	0.179797	0.278157	0.212567	0.660177
ANKRD46	195.637	0.0632479	0.13778	0.888336	-1.1257	15.339	17.2671	-1.2727	1.00434	0.955753	0.969964	0.997817	-1.00219	16.2853	16.3209	-1.13306	1.12812	0.16345	0.259258	0.88733	-1.12698	15.4653	17.4291	-1.3406	1.05553	0.0632479	0.13778	0.955753	0.969964	0.745594	0.930201
ANKRD49	118.113	0.000156842	0.00175864	0.663642	-1.50684	7.85272	11.8328	-1.77705	-1.27771	0.248736	0.357862	1.10464	1.10464	10.3321	9.35339	-1.06761	1.30273	0.0128808	0.0355411	0.730531	-1.36887	8.1366	11.1379	-1.72849	-1.08407	0.000156842	0.00175864	0.248736	0.357862	0.687136	0.910858
ANKRD50	571.891	0.0672049	0.143964	1.06884	1.06884	49.2433	46.0718	-1.00596	1.14922	0.661351	0.750449	0.981405	-1.01895	47.2103	48.1048	-1.09558	1.05522	0.292547	0.40661	1.05191	1.05191	46.1405	43.8635	-1.05331	1.16551	0.0672049	0.143964	0.661351	0.750449	0.00464375	0.339211
ANKRD52	482.622	1.73261e-05	0.000383879	0.738375	-1.35433	34.1656	46.2714	-1.50407	-1.21949	0.00329739	0.0117244	0.85485	-1.1698	37.0712	43.3658	-1.29913	-1.05333	7.21508e-06	0.000129839	0.610377	-1.63833	28.8255	47.2258	-1.90025	-1.41252	1.73261e-05	0.000383879	0.00329739	0.0117244	0.0165122	0.395248
ANKRD54	129.978	0.000608082	0.00456217	0.784169	-1.27523	9.52123	12.1418	-1.43242	-1.1353	0.0601461	0.117443	1.12215	1.12215	11.455	10.2081	-1.00099	1.26046	0.106106	0.184797	0.87896	-1.13771	9.97541	11.3491	-1.34097	1.03599	0.000608082	0.00456217	0.0601461	0.117443	0.751477	0.931699
ANKRD6	136.296	0.0757285	0.15768	1.17066	1.17066	12.251	10.4651	1.02059	1.34278	5.21049e-07	1.26651e-05	1.85549	1.85549	14.7608	7.95522	1.61764	2.12831	2.90609e-06	6.77583e-05	2.10834	2.10834	16.3432	7.75169	1.73655	2.55974	0.0757285	0.15768	5.21049e-07	1.26651e-05	0.23775	0.678331
ANKRD65	95.1684	0.095069	0.187986	0.873934	-1.14425	7.39717	8.46423	-1.35619	1.03581	0.196531	0.29821	0.890772	-1.12262	7.47255	8.38885	-1.33056	1.05576	0.0437313	0.0925974	0.771908	-1.29549	6.71207	8.69543	-1.64742	-1.01874	0.095069	0.187986	0.196531	0.29821	0.428934	0.791646
ANKRD9	360.413	0.00162217	0.00921864	0.851363	-1.17459	27.6231	32.4457	-1.28816	-1.07103	2.81825e-05	0.000266082	0.767166	-1.3035	26.0772	33.9916	-1.42954	-1.18857	6.79032e-06	0.000124314	0.648021	-1.54316	23.4499	36.1869	-1.75833	-1.35432	0.00162217	0.00921864	2.81825e-05	0.000266082	0.376318	0.764603
ANKS1A	207.448	0.398727	0.532446	0.956766	-1.04519	16.9054	17.6693	-1.16919	1.07028	0.457475	0.570064	0.959314	-1.04241	16.9284	17.6463	-1.16608	1.07313	0.267642	0.380548	0.913015	-1.09527	15.554	17.0359	-1.28346	1.06988	0.398727	0.532446	0.457475	0.570064	0.0483897	0.479805
ANKS3	170.685	0.307134	0.441322	1.04716	1.04716	14.5514	13.8961	-1.05372	1.15544	0.94913	0.965777	1.00137	1.00137	14.2335	14.214	-1.1019	1.10492	0.439315	0.555561	1.04963	1.04963	14.2715	13.5967	-1.09497	1.20635	0.307134	0.441322	0.94913	0.965777	0.394064	0.774703
ANKS6	274.809	0.279287	0.412313	0.953048	-1.04926	22.3502	23.4513	-1.15073	1.04521	0.645513	0.737366	0.982833	-1.01747	22.7025	23.099	-1.11586	1.07788	0.278426	0.391911	0.934305	-1.07031	21.2988	22.7965	-1.21957	1.06459	0.279287	0.412313	0.645513	0.737366	0.0995511	0.561573
ANKZF1	322.65	0.710889	0.799758	0.97021	-1.03071	26.481	27.2941	-1.21657	1.14516	1.54967e-07	5.36202e-06	2.19262	2.19262	36.9315	16.8435	1.85764	2.58801	1.01623e-05	0.000166803	2.18227	2.18227	35.5781	16.3033	1.72617	2.75889	0.710889	0.799758	1.54967e-07	5.36202e-06	0.317066	0.731176
ANLN	204.064	0.00242081	0.012317	1.60334	1.60334	20.9465	13.0643	1.26526	2.03175	0.711782	0.789878	1.05891	1.05891	17.492	16.5188	-1.1967	1.34186	0.0118602	0.0333061	1.61321	1.61321	23.2965	14.4411	1.1541	2.25494	0.00242081	0.012317	0.711782	0.789878	0.0589627	0.501934
ANO1	63.502	0.769274	0.842969	0.992273	-1.00779	5.27131	5.31235	-1.23543	1.21641	0.00129117	0.00547084	0.700096	-1.42838	4.35833	6.22533	-1.75102	-1.16518	0.00836502	0.0254042	0.699419	-1.42976	4.43983	6.34789	-1.90699	-1.07195	0.769274	0.842969	0.00129117	0.00547084	0.939833	0.98411
ANO10	403.121	0.20467	0.329138	1.04925	1.04925	34.4008	32.7861	-1.03127	1.13535	0.00276579	0.010161	0.873908	-1.14428	31.333	35.8538	-1.23818	-1.05751	0.118901	0.202166	0.917336	-1.09011	32.2503	35.1564	-1.21873	1.02557	0.20467	0.329138	0.00276579	0.010161	0.783731	0.943484
ANO6	2074.44	0.01098	0.0374524	1.12068	1.12068	182.707	163.032	1.03031	1.21898	0.0790159	0.145659	1.07536	1.07536	179.147	166.592	-1.01148	1.16969	0.00441555	0.0154625	1.20751	1.20751	187.546	155.316	1.07214	1.35997	0.01098	0.0374524	0.0790159	0.145659	0.61252	0.878213
ANO7	20.1258	0.974184	0.984081	0.958297	-1.04352	1.64143	1.71286	-1.42399	1.3077	0.000455185	0.00240716	1.99994	1.99994	2.23618	1.11812	1.46558	2.72913	0.00603811	0.019636	1.96636	1.96636	2.12968	1.08305	1.26688	3.05205	0.974184	0.984081	0.000455185	0.00240716	0.625348	0.883123
ANO8	138.018	0.972943	0.983308	1.00115	1.00115	11.5081	11.4949	-1.15843	1.1611	0.21156	0.316214	1.08363	1.08363	11.9631	11.0398	-1.07025	1.25676	0.357519	0.474981	1.08733	1.08733	11.6616	10.725	-1.13415	1.34088	0.972943	0.983308	0.21156	0.316214	0.46916	0.815977
ANOS1	72.4765	0.0168179	0.0514505	1.2708	1.2708	6.75996	5.31946	1.05285	1.53386	0.0020936	0.00808131	1.33972	1.33972	6.91667	5.16275	1.10995	1.61706	0.000469526	0.00278179	1.68654	1.68654	7.84735	4.65294	1.29252	2.20066	0.0168179	0.0514505	0.0020936	0.00808131	0.791288	0.945295
ANP32A	542.077	4.26104e-05	0.000709663	1.24826	1.24826	50.1613	40.1849	1.15657	1.34722	5.49931e-05	0.000448381	1.23968	1.23968	50.0072	40.3389	1.14862	1.33795	1.36107e-06	4.00025e-05	1.52633	1.52633	56.9688	37.3241	1.37022	1.70022	4.26104e-05	0.000709663	5.49931e-05	0.000448381	0.0882119	0.544657
ANP32B	1305.76	0.00620216	0.0247606	1.1271	1.1271	115.315	102.312	1.04276	1.21825	2.42554e-05	0.000238563	1.26198	1.26198	121.416	96.2108	1.16755	1.36404	1.27564e-05	0.00019599	1.41593	1.41593	130.073	91.8635	1.26846	1.58055	0.00620216	0.0247606	2.42554e-05	0.000238563	0.51072	0.836662
ANP32E	694.768	1.45909e-05	0.000347908	1.26075	1.26075	64.5752	51.2196	1.17212	1.35609	0.0379243	0.0810597	1.0885	1.0885	60.3507	55.444	1.01198	1.17081	2.48019e-05	0.000315479	1.36149	1.36149	68.7823	50.52	1.22812	1.50933	1.45909e-05	0.000347908	0.0379243	0.0810597	0.145656	0.601769
ANPEP	3078.7	7.71911e-05	0.00105625	1.25168	1.25168	285.235	227.882	1.14159	1.37238	1.01042e-05	0.000120892	1.36048	1.36048	295.739	217.378	1.24082	1.49168	7.07527e-07	2.54689e-05	1.74308	1.74308	318.35	182.636	1.53029	1.98546	7.71911e-05	0.00105625	1.01042e-05	0.000120892	0.106015	0.569256
ANTKMT	78.6287	0.573432	0.691718	0.969287	-1.03169	6.4502	6.65459	-1.22049	1.14667	0.29036	0.403436	0.923441	-1.08291	6.29159	6.8132	-1.28109	1.09244	0.25628	0.368759	0.893842	-1.11877	6.11279	6.83878	-1.41892	1.13365	0.573432	0.691718	0.29036	0.403436	0.686664	0.910812
ANTXR1	3739.27	0.521334	0.644496	0.910755	-1.09799	297.052	326.16	-1.2775	1.05965	1.55139e-06	2.84558e-05	0.542576	-1.84306	219.205	404.008	-2.14438	-1.58408	2.60447e-05	0.000326631	0.514146	-1.94497	226.368	440.279	-2.40944	-1.57004	0.521334	0.644496	1.55139e-06	2.84558e-05	0.143187	0.598858
ANTXR2	692.437	0.885959	0.925062	0.988882	-1.01124	57.3805	58.0256	-1.10301	1.07862	3.92178e-06	5.78358e-05	0.731079	-1.36784	48.7389	66.6672	-1.49197	-1.25404	0.000102345	0.000877318	0.725447	-1.37846	49.0762	67.6496	-1.55864	-1.21911	0.885959	0.925062	3.92178e-06	5.78358e-05	0.568759	0.860614
ANXA1	3383.72	1.60491e-05	0.00036649	1.37686	1.37686	326.685	237.268	1.24037	1.52837	0.106903	0.184335	0.940425	-1.06335	273.319	290.634	-1.18036	1.04391	0.0038389	0.013887	1.27661	1.27661	332.766	260.664	1.10139	1.47971	1.60491e-05	0.00036649	0.106903	0.184335	0.0332351	0.444754
ANXA11	820.217	0.640013	0.747001	0.985272	-1.01495	67.8443	68.8585	-1.09831	1.06619	0.000253206	0.00151401	0.833474	-1.1998	62.1434	74.5594	-1.29834	-1.10874	0.00195253	0.00822542	0.817889	-1.22266	60.3172	73.7475	-1.36705	-1.09352	0.640013	0.747001	0.000253206	0.00151401	0.309363	0.728943
ANXA2	7253.87	6.37868e-05	0.000929709	1.21947	1.21947	664.264	544.715	1.13306	1.31246	0.115387	0.196041	0.951067	-1.05145	589.329	619.65	-1.13163	1.02359	0.0118673	0.0333186	1.15386	1.15386	669.138	579.91	1.03996	1.28024	6.37868e-05	0.000929709	0.115387	0.196041	0.0540172	0.490919
ANXA2P1	78.3282	0.00521774	0.0216168	1.22968	1.22968	7.19972	5.85497	1.06705	1.41709	0.0699541	0.132607	0.895347	-1.11689	6.16694	6.88776	-1.28711	1.03181	0.344757	0.461709	1.09365	1.09365	7.28645	6.66252	-1.1175	1.3366	0.00521774	0.0216168	0.0699541	0.132607	0.0365092	0.455042
ANXA2P2	6407.17	6.3072e-05	0.000920365	1.20745	1.20745	584.107	483.754	1.12575	1.29507	0.0747031	0.139688	0.946176	-1.05689	519.164	548.697	-1.13359	1.01484	0.0164782	0.042899	1.13691	1.13691	588.092	517.273	1.02966	1.25532	6.3072e-05	0.000920365	0.0747031	0.139688	0.0369761	0.455042
ANXA4	582.91	0.000370345	0.00320137	1.1611	1.1611	52.1971	44.9547	1.07859	1.24993	2.11803e-06	3.59406e-05	0.762919	-1.31075	42.0433	55.1084	-1.41103	-1.2176	0.0339395	0.0757303	0.89086	-1.12251	47.5283	53.3511	-1.24586	-1.01138	0.000370345	0.00320137	2.11803e-06	3.59406e-05	0.0118764	0.379684
ANXA5	5428.45	0.0198793	0.0583714	1.08692	1.08692	471.211	433.53	1.01597	1.16282	0.421365	0.535102	1.02772	1.02772	458.554	446.187	-1.04098	1.09948	0.0285217	0.0660605	1.11372	1.11372	490.149	440.102	1.01232	1.22527	0.0198793	0.0583714	0.421365	0.535102	0.107258	0.570168
ANXA6	2145.27	0.0370715	0.0935098	1.07212	1.07212	184.995	172.55	-1.0005	1.15002	0.000138644	0.000933589	0.841096	-1.18892	163.343	194.202	-1.27531	-1.10839	0.051346	0.104747	0.904781	-1.10524	174.981	193.396	-1.22049	-1.00087	0.0370715	0.0935098	0.000138644	0.000933589	0.0624303	0.507694
ANXA7	1100.21	0.195297	0.317514	1.04012	1.04012	93.4873	89.8815	-1.02874	1.11294	2.40601e-08	1.44488e-06	0.684578	-1.46075	74.5173	108.851	-1.56302	-1.36518	4.4868e-06	9.3877e-05	0.713977	-1.4006	76.7049	107.433	-1.54126	-1.27278	0.195297	0.317514	2.40601e-08	1.44488e-06	0.630617	0.885758
AOC2	107.699	0.0794231	0.16364	1.16063	1.16063	9.64216	8.30768	-1.02791	1.38466	0.00506588	0.0165217	0.753302	-1.32749	7.71211	10.2377	-1.58372	-1.11271	0.316317	0.432005	0.872819	-1.14571	8.17469	9.36584	-1.47053	1.12027	0.0794231	0.16364	0.00506588	0.0165217	0.601856	0.875995
AOC3	41.3809	0.0153411	0.0480385	1.21788	1.21788	3.78718	3.10964	1.03684	1.43054	0.0849634	0.153942	0.857089	-1.16674	3.18304	3.71377	-1.37046	1.00674	0.521984	0.631977	1.04389	1.04389	3.49196	3.34515	-1.20279	1.31068	0.0153411	0.0480385	0.0849634	0.153942	0.992286	0.99718
AOPEP	524.005	0.123158	0.227232	1.07229	1.07229	45.1904	42.1438	-1.02224	1.17538	0.00973029	0.0275514	1.13219	1.13219	46.3743	40.9599	1.03289	1.24103	0.00573654	0.0188313	1.21602	1.21602	47.6289	39.1679	1.06798	1.38458	0.123158	0.227232	0.00973029	0.0275514	0.719084	0.9219
AOX1	212.032	0.706183	0.796113	0.993725	-1.00631	17.6137	17.7249	-1.1886	1.17373	0.760928	0.828012	1.0268	1.0268	17.9029	17.4357	-1.15032	1.21279	0.630782	0.727324	1.02042	1.02042	17.7874	17.4314	-1.24014	1.29131	0.706183	0.796113	0.760928	0.828012	0.927005	0.98021
AP1AR	271.959	0.618026	0.728279	1.0247	1.0247	22.9397	22.3868	-1.06942	1.12289	0.0102388	0.0286949	1.14002	1.14002	24.1461	21.1804	1.04033	1.24926	0.0274129	0.0639191	1.16936	1.16936	24.2942	20.7757	1.02741	1.33092	0.618026	0.728279	0.0102388	0.0286949	0.71825	0.921685
AP1B1	325.024	0.271648	0.404333	1.06358	1.06358	27.9199	26.2508	-1.06978	1.21015	0.033928	0.0741288	0.873244	-1.14515	25.2526	28.9181	-1.30296	-1.00646	0.401413	0.518669	0.927334	-1.07836	25.477	27.4734	-1.29435	1.11308	0.271648	0.404333	0.033928	0.0741288	0.59439	0.871192
AP1G1	1128.6	0.882095	0.922801	0.995855	-1.00416	93.8551	94.2457	-1.07352	1.06464	0.233728	0.340903	0.962146	-1.03934	92.2359	95.8648	-1.11113	1.0286	0.34013	0.45665	0.958498	-1.0433	92.8306	96.85	-1.14665	1.05345	0.882095	0.922801	0.233728	0.340903	0.599306	0.874218
AP1G2	67.6632	0.916233	0.947093	0.969523	-1.03144	5.55135	5.72586	-1.24144	1.16692	1.41918e-05	0.000157714	1.82246	1.82246	7.28167	3.99553	1.51417	2.19352	0.000317504	0.00207697	1.86104	1.86104	6.72546	3.61382	1.43197	2.41867	0.916233	0.947093	1.41918e-05	0.000157714	0.0646019	0.511088
AP1M1	499.685	0.0309484	0.0817429	0.902543	-1.10798	39.5074	43.7734	-1.21356	-1.01159	0.780915	0.843734	1.01511	1.01511	41.9527	41.3281	-1.07898	1.11184	0.154299	0.248018	0.913451	-1.09475	38.432	42.0734	-1.24513	1.03893	0.0309484	0.0817429	0.780915	0.843734	0.156762	0.615471
AP1S1	499.062	0.150118	0.263139	1.05191	1.05191	42.6406	40.5363	-1.02225	1.13113	0.00413709	0.0140578	0.892345	-1.12064	39.2225	43.9544	-1.20504	-1.04216	0.190221	0.292441	0.939678	-1.06419	40.9318	43.5594	-1.17928	1.0413	0.150118	0.263139	0.00413709	0.0140578	0.32753	0.736989
AP1S2	236.624	0.384569	0.518082	1.04319	1.04319	20.1355	19.3018	-1.07211	1.16673	0.664144	0.752456	0.998313	-1.00169	19.702	19.7353	-1.12031	1.11653	0.752324	0.824178	1.03969	1.03969	20.9679	20.1675	-1.12677	1.21798	0.384569	0.518082	0.664144	0.752456	0.102345	0.56516
AP2A1	820.919	0.938885	0.961674	0.994534	-1.0055	68.2224	68.5974	-1.08514	1.07331	0.00528192	0.0170614	0.890354	-1.12315	64.4419	72.3778	-1.21211	-1.04072	0.0306696	0.0700484	0.885694	-1.12906	64.3967	72.7076	-1.25757	-1.01368	0.938885	0.961674	0.00528192	0.0170614	0.877471	0.968787
AP2A2	659.81	0.665203	0.766094	1.01194	1.01194	55.3105	54.6579	-1.06997	1.09567	0.00762303	0.0227906	1.12327	1.12327	58.1765	51.7919	1.03743	1.21621	0.0244354	0.0584942	1.141	1.141	56.9467	49.9096	1.01967	1.27676	0.665203	0.766094	0.00762303	0.0227906	0.151738	0.609244
AP2B1	2203.12	0.657027	0.760047	1.01529	1.01529	184.986	182.2	-1.06263	1.09538	0.0239889	0.0566224	0.913663	-1.09449	175.31	191.876	-1.18083	-1.01447	0.16048	0.255629	0.928661	-1.07682	179.378	193.158	-1.19887	1.03392	0.657027	0.760047	0.0239889	0.0566224	0.412394	0.78324
AP2M1	3601.33	0.0736977	0.154172	1.05948	1.05948	308.778	291.444	-1.00835	1.13187	0.420966	0.534786	0.976608	-1.02395	296.56	303.663	-1.09391	1.04334	0.443803	0.559672	1.03462	1.03462	305.74	295.509	-1.06124	1.13599	0.0736977	0.154172	0.420966	0.534786	0.84379	0.961557
AP2S1	732.927	0.754141	0.831345	0.988428	-1.01171	60.7218	61.4327	-1.08085	1.05598	0.118201	0.200115	0.947621	-1.05527	59.4346	62.7198	-1.12739	1.01238	0.182181	0.282581	0.937554	-1.06661	59.9965	63.9926	-1.17113	1.02943	0.754141	0.831345	0.118201	0.200115	0.377961	0.765682
AP3B1	598.017	0.0585	0.129906	1.08002	1.08002	51.752	47.9175	-1.00345	1.17047	0.0862952	0.155476	0.926724	-1.07907	47.9395	51.73	-1.16944	1.00433	0.879108	0.917679	1.00087	1.00087	50.2759	50.2319	-1.11948	1.12144	0.0585	0.129906	0.0862952	0.155476	0.57975	0.86681
AP3D1	1290.44	0.62241	0.732602	0.983977	-1.01628	106.668	108.405	-1.09457	1.05978	0.0190871	0.0469524	0.912742	-1.0956	102.631	112.443	-1.18	-1.01724	0.0424978	0.0905869	0.896626	-1.11529	100.168	111.716	-1.23871	-1.00417	0.62241	0.732602	0.0190871	0.0469524	0.415788	0.784972
AP3M1	479.245	0.0126166	0.0415958	0.908129	-1.10116	38.0143	41.86	-1.18463	-1.02358	0.00115023	0.00497772	0.868547	-1.15135	37.1275	42.7467	-1.23862	-1.07023	0.000260238	0.00179296	0.788094	-1.26888	35.2007	44.6656	-1.40701	-1.14432	0.0126166	0.0415958	0.00115023	0.00497772	0.879942	0.969403
AP3M2	91.5938	4.15854e-05	0.00069724	0.687485	-1.45458	6.21925	9.04638	-1.6615	-1.27342	0.0859946	0.155076	0.902522	-1.10801	7.24174	8.02389	-1.26563	1.03091	8.92926e-05	0.000792718	0.610171	-1.63888	5.64935	9.25863	-1.97805	-1.35787	4.15854e-05	0.00069724	0.0859946	0.155076	0.295534	0.72079
AP3S1	1962.11	0.25092	0.382132	1.04035	1.04035	166.743	160.276	-1.03609	1.1214	0.000201748	0.00126906	1.19986	1.19986	178.365	148.654	1.11315	1.29333	0.000642738	0.00353079	1.24607	1.24607	183.2	147.022	1.12065	1.38553	0.25092	0.382132	0.000201748	0.00126906	0.623384	0.88264
AP3S2	342.222	0.11222	0.212224	0.929184	-1.07621	27.4716	29.5653	-1.16944	1.00968	0.930616	0.952345	0.992553	-1.0075	28.4119	28.625	-1.09478	1.07854	0.227012	0.336297	0.925682	-1.08028	28.7336	31.0404	-1.21497	1.04109	0.11222	0.212224	0.930616	0.952345	0.0258207	0.423295
AP4B1	151.66	0.720304	0.806862	1.01606	1.01606	12.739	12.5376	-1.12676	1.16325	0.00202404	0.00786631	0.784113	-1.27533	11.109	14.1676	-1.46007	-1.11396	0.0281825	0.0653841	0.798765	-1.25193	11.3411	14.1983	-1.51589	-1.03393	0.720304	0.806862	0.00202404	0.00786631	0.756959	0.933982
AP4E1	250.968	0.428841	0.560144	0.956936	-1.045	20.4538	21.3743	-1.15056	1.0536	0.109111	0.187366	1.07874	1.07874	21.7062	20.1218	-1.02065	1.18771	0.53316	0.641651	1.03407	1.03407	20.1482	19.4843	-1.10803	1.18483	0.428841	0.560144	0.109111	0.187366	0.0315709	0.438081
AP4M1	111.058	0.387586	0.521023	0.956842	-1.0451	9.05075	9.45898	-1.16472	1.06636	0.00517082	0.0167742	0.850759	-1.17542	8.50857	10.0012	-1.30996	-1.0547	0.0101577	0.0294044	0.809962	-1.23463	8.10148	10.0023	-1.43911	-1.0592	0.387586	0.521023	0.00517082	0.0167742	0.326709	0.736378
AP4S1	52.1685	0.0790814	0.163099	0.860905	-1.16157	4.02243	4.67233	-1.37369	1.01812	0.0675027	0.128889	1.16737	1.16737	4.6831	4.01166	-1.01305	1.38055	0.950496	0.967616	1.00512	1.00512	4.2286	4.20705	-1.26124	1.27419	0.0790814	0.163099	0.0675027	0.128889	0.535979	0.847757
AP5B1	293.861	3.95928e-05	0.000673779	0.66917	-1.49439	19.6348	29.3421	-1.72216	-1.29674	0.713815	0.791462	1.03396	1.03396	24.8974	24.0795	-1.11456	1.19156	0.00137787	0.00627523	0.682931	-1.46428	19.1468	28.0362	-1.78959	-1.1981	3.95928e-05	0.000673779	0.713815	0.791462	0.298615	0.72232
AP5M1	384.941	0.0168863	0.051647	0.889603	-1.1241	30.2043	33.9526	-1.23314	-1.02469	0.774646	0.839066	1.01299	1.01299	32.2855	31.8714	-1.08294	1.11126	0.106578	0.185413	0.902211	-1.10839	30.7618	34.096	-1.26345	1.02843	0.0168863	0.051647	0.774646	0.839066	0.61927	0.881426
AP5S1	149.423	3.44786e-05	0.000605728	0.700939	-1.42666	10.2626	14.6412	-1.60764	-1.26605	0.0366085	0.0787323	1.16698	1.16698	13.4114	11.4924	1.0356	1.31502	0.0168171	0.0434843	0.800013	-1.24998	9.83943	12.2991	-1.47998	-1.05572	3.44786e-05	0.000605728	0.0366085	0.0787323	0.00317766	0.307691
AP5Z1	296.403	0.00131501	0.00791603	0.849929	-1.17657	22.6965	26.704	-1.28278	-1.07915	0.00594355	0.0187572	0.888572	-1.1254	23.2429	26.1576	-1.22699	-1.03222	0.000175653	0.00133704	0.744033	-1.34403	20.1211	27.0433	-1.51876	-1.18939	0.00131501	0.00791603	0.00594355	0.0187572	0.0269211	0.425025
APAF1	240.928	7.27655e-05	0.00102186	1.68504	1.68504	25.1997	14.955	1.3971	2.03232	0.318132	0.432545	1.12075	1.12075	21.2205	18.9342	-1.07615	1.35174	0.000366751	0.00232053	1.82672	1.82672	27.6887	15.1576	1.40146	2.38103	7.27655e-05	0.00102186	0.318132	0.432545	0.209572	0.656597
APBA1	113.863	0.434627	0.565926	1.05453	1.05453	9.74044	9.23673	-1.08315	1.2045	9.87583e-05	0.000709775	0.71091	-1.40665	7.88531	11.0919	-1.60669	-1.23151	0.0051749	0.0174184	0.750765	-1.33197	8.14172	10.8446	-1.60754	-1.10365	0.434627	0.565926	9.87583e-05	0.000709775	0.808863	0.951993
APBA2	31.0176	0.317748	0.452371	0.847222	-1.18033	2.37102	2.79858	-1.48504	1.06594	0.00216215	0.00832021	1.58222	1.58222	3.1676	2.002	1.25756	1.99068	0.0704044	0.133997	1.35521	1.35521	2.81581	2.07777	-1.02104	1.87523	0.317748	0.452371	0.00216215	0.00832021	0.55008	0.853993
APBA3	116.938	0.602339	0.715464	0.987492	-1.01267	9.68347	9.80613	-1.13493	1.10672	0.0106878	0.02968	1.16807	1.16807	10.5002	8.98936	1.04224	1.3091	0.106699	0.185556	1.14915	1.14915	10.6958	9.3076	-1.02243	1.35016	0.602339	0.715464	0.0106878	0.02968	0.291993	0.719421
APBB1	206.223	0.428436	0.559709	1.04101	1.04101	17.5305	16.84	-1.06893	1.15839	0.012982	0.0343848	1.15376	1.15376	18.4121	15.9584	1.03685	1.28385	0.0215312	0.0529316	1.20466	1.20466	18.5077	15.3634	1.03572	1.40115	0.428436	0.559709	0.012982	0.0343848	0.499051	0.830394
APBB1IP	37.2623	0.496108	0.62118	0.922823	-1.08363	2.98055	3.22982	-1.40507	1.19656	0.692158	0.774484	1.06781	1.06781	3.20701	3.00336	-1.21429	1.38455	0.837714	0.888565	0.985614	-1.0146	3.12511	3.17072	-1.465	1.42315	0.496108	0.62118	0.692158	0.774484	0.728702	0.925305
APBB2	1805.11	0.000122827	0.00148521	1.16549	1.16549	161.922	138.931	1.09585	1.23954	0.00201178	0.00784059	0.896073	-1.11598	142.181	158.671	-1.18689	-1.04931	0.287104	0.400784	1.0441	1.0441	153.911	147.41	-1.04495	1.13914	0.000122827	0.00148521	0.00201178	0.00784059	0.697315	0.913973
APBB3	68.3212	0.50134	0.625911	0.949067	-1.05367	5.54465	5.84222	-1.29809	1.16923	0.00252641	0.00946534	1.43611	1.43611	6.71267	4.6742	1.1657	1.76925	0.0502981	0.102979	1.38475	1.38475	6.26565	4.52474	1.03096	1.85996	0.50134	0.625911	0.00252641	0.00946534	0.281504	0.711624
APC	747.34	0.00879057	0.0319566	1.1186	1.1186	65.7648	58.7919	1.03657	1.20712	0.00279232	0.0102347	0.873026	-1.14544	58.0565	66.5003	-1.23608	-1.06144	0.676156	0.764609	0.976459	-1.02411	61.0109	62.4818	-1.14057	1.0875	0.00879057	0.0319566	0.00279232	0.0102347	0.887962	0.970813
APCDD1	139.875	0.0907804	0.18143	0.929619	-1.07571	11.2311	12.0814	-1.218	1.05258	3.67997e-07	9.94947e-06	0.57527	-1.73831	8.51345	14.7991	-1.96824	-1.53525	2.42962e-06	6.03347e-05	0.525509	-1.90292	7.90318	15.0391	-2.26839	-1.59633	0.0907804	0.18143	3.67997e-07	9.94947e-06	0.39864	0.778362
APCDD1L	2435.81	0.633309	0.741532	0.961344	-1.04021	198.984	206.985	-1.13703	1.05082	5.43948e-05	0.000444373	1.29514	1.29514	229.086	176.882	1.18486	1.41568	0.00207988	0.00862829	1.26077	1.26077	213.715	169.512	1.11167	1.42986	0.633309	0.741532	5.43948e-05	0.000444373	0.0269569	0.425025
APCDD1L-DT	113.101	0.20344	0.327847	1.07642	1.07642	9.77193	9.07819	-1.04763	1.21387	0.0200413	0.0489032	1.15694	1.15694	10.1108	8.73927	1.02594	1.30467	0.0145403	0.0389152	1.25356	1.25356	10.2106	8.14531	1.05764	1.48577	0.20344	0.327847	0.0200413	0.0489032	0.361986	0.757635
APEH	288.708	0.943633	0.96456	1.00516	1.00516	24.1209	23.997	-1.07834	1.08951	1.5477e-05	0.0001684	0.778614	-1.28433	21.0643	27.0536	-1.3921	-1.18491	0.000426931	0.00260263	0.780701	-1.2809	20.8807	26.7461	-1.4355	-1.14295	0.943633	0.96456	1.5477e-05	0.0001684	0.596871	0.873157
APELA	27.5144	0.857017	0.90494	0.920386	-1.0865	2.19781	2.38792	-1.43717	1.21744	5.00381e-08	2.36073e-06	0.250511	-3.99185	0.918643	3.66708	-5.28021	-3.01784	2.91299e-06	6.77583e-05	0.261601	-3.82261	1.04107	3.97962	-5.67748	-2.57374	0.857017	0.90494	5.00381e-08	2.36073e-06	0.147278	0.604154
APEX1	930.839	0.0372453	0.0938345	1.08156	1.08156	80.6093	74.5305	1.00154	1.16798	0.000179496	0.00115215	0.833774	-1.19937	70.5384	84.6014	-1.2952	-1.11063	0.0621331	0.121342	0.903196	-1.10718	74.4937	82.4779	-1.23433	1.00692	0.0372453	0.0938345	0.000179496	0.00115215	0.367818	0.760917
APEX2	118.63	0.277147	0.410269	0.931228	-1.07385	9.53378	10.2379	-1.21342	1.05226	0.0351638	0.0762156	0.875359	-1.14239	9.22878	10.5429	-1.29086	-1.01099	0.0285352	0.0660797	0.810968	-1.23309	8.65809	10.6762	-1.46569	-1.03741	0.277147	0.410269	0.0351638	0.0762156	0.379536	0.766565
APH1A	1088.31	0.882238	0.922874	1.00641	1.00641	90.9822	90.403	-1.06593	1.07963	0.0744337	0.139268	0.93945	-1.06445	87.8612	93.5241	-1.1419	1.0078	0.227697	0.337105	0.945475	-1.05767	88.1512	93.2348	-1.16812	1.04421	0.882238	0.922874	0.0744337	0.139268	0.969542	0.992345
APH1B	203.907	0.00190559	0.010358	1.19539	1.19539	18.5046	15.48	1.08176	1.32094	0.328015	0.442514	0.956865	-1.04508	16.6177	17.3668	-1.15485	1.05737	0.0628353	0.122426	1.14085	1.14085	18.4309	16.1554	-1.00952	1.31393	0.00190559	0.010358	0.328015	0.442514	0.40269	0.780071
API5	1017.3	0.107697	0.206182	1.05692	1.05692	87.1212	82.4293	-1.01439	1.13315	0.646133	0.737468	1.01604	1.01604	85.4498	84.1007	-1.0552	1.08933	0.14418	0.235242	1.0731	1.0731	88.6807	82.6396	-1.02833	1.18418	0.107697	0.206182	0.646133	0.737468	0.535421	0.847704
APIP	160.962	0.623293	0.733041	1.02756	1.02756	13.5958	13.2311	-1.09878	1.16019	0.0499552	0.100954	0.897946	-1.11365	12.6922	14.1347	-1.25739	1.01384	0.261233	0.373904	0.922589	-1.08391	12.8455	13.9233	-1.28691	1.09538	0.623293	0.733041	0.0499552	0.100954	0.714873	0.92028
APLF	46.3963	0.243719	0.374221	1.10287	1.10287	4.0555	3.67721	-1.08921	1.32484	0.331553	0.44637	1.08658	1.08658	4.02679	3.70592	-1.10554	1.30527	0.139081	0.228762	1.19702	1.19702	4.24773	3.54858	-1.08274	1.55141	0.243719	0.374221	0.331553	0.44637	0.789606	0.945046
APLN	550.856	0.353637	0.487827	1.16428	1.16428	49.389	42.4202	-1.11128	1.5064	0.000122888	0.000847125	1.85976	1.85976	59.7054	32.1039	1.43739	2.40623	0.000601663	0.00336711	2.08945	2.08945	66.3022	31.7319	1.45147	3.00785	0.353637	0.487827	0.000122888	0.000847125	0.482781	0.82203
APLP1	74.318	0.599339	0.713078	1.06587	1.06587	6.39065	5.99569	-1.11935	1.27168	2.63073e-07	7.87446e-06	2.15207	2.15207	8.45674	3.92959	1.80378	2.5676	6.44131e-06	0.00011973	2.31335	2.31335	8.66986	3.74776	1.80223	2.96941	0.599339	0.713078	2.63073e-07	7.87446e-06	0.904597	0.974545
APLP2	2931.23	0.190723	0.312026	0.955541	-1.04653	238.716	249.823	-1.12638	1.02845	0.802261	0.860188	0.992898	-1.00715	243.399	245.14	-1.084	1.06866	0.268088	0.381052	0.948218	-1.05461	235.27	248.118	-1.17018	1.05213	0.190723	0.312026	0.802261	0.860188	0.529227	0.845082
APMAP	414.516	0.294498	0.428334	0.964259	-1.03707	33.9145	35.1715	-1.11306	1.03492	0.861921	0.904499	0.995642	-1.00438	34.4676	34.6184	-1.07798	1.06861	0.385531	0.502994	0.958919	-1.04284	32.8646	34.2725	-1.15254	1.05979	0.294498	0.428334	0.861921	0.904499	0.11076	0.572152
APOBEC3C	214.09	0.181688	0.30171	1.07332	1.07332	18.4717	17.21	-1.03377	1.19091	0.0208847	0.0505661	0.881446	-1.1345	16.7167	18.965	-1.2588	-1.02247	0.403045	0.520194	0.945479	-1.05766	17.1094	18.0961	-1.22519	1.09524	0.181688	0.30171	0.0208847	0.0505661	0.623299	0.88264
APOBEC3F	25.7494	0.915885	0.947046	0.998799	-1.0012	2.14449	2.14707	-1.25304	1.25003	0.60964	0.707452	0.958971	-1.04278	2.10084	2.19072	-1.30508	1.20018	0.773516	0.84149	0.957411	-1.04448	2.07855	2.17101	-1.43451	1.31493	0.915885	0.947046	0.60964	0.707452	0.933011	0.981855
APOBEC3G	15.6247	0.575427	0.69332	0.934315	-1.0703	1.25784	1.34627	-1.61739	1.41189	0.0243188	0.0571311	0.57173	-1.74908	0.947268	1.65685	-2.64312	-1.15745	0.0458412	0.095785	0.503398	-1.9865	0.808928	1.60694	-3.56179	-1.10792	0.575427	0.69332	0.0243188	0.0571311	0.530247	0.845082
APOD	48.8238	0.109389	0.208575	0.827192	-1.20891	3.68386	4.45345	-1.68432	1.15249	0.0293367	0.0660976	1.36984	1.36984	4.70361	3.43369	-1.01709	1.90854	0.612915	0.711914	1.13662	1.13662	4.16256	3.66223	-1.40629	1.81679	0.109389	0.208575	0.0293367	0.0660976	0.682828	0.908329
APOL1	29.4092	0.0534753	0.121846	0.728535	-1.37262	2.06588	2.83566	-1.89232	1.00437	0.8847	0.920755	1.00826	1.00826	2.46084	2.44069	-1.36733	1.39001	0.185293	0.286448	0.744654	-1.3429	2.18611	2.93574	-2.11471	1.17263	0.0534753	0.121846	0.8847	0.920755	0.367566	0.760774
APOL2	443.06	0.00832996	0.0307293	0.851259	-1.17473	33.9551	39.8882	-1.30823	-1.05486	3.22767e-05	0.000294929	0.739289	-1.35265	31.3873	42.456	-1.50637	-1.21462	1.82631e-05	0.000254887	0.628888	-1.59011	28.8112	45.8129	-1.85155	-1.36559	0.00832996	0.0307293	3.22767e-05	0.000294929	0.95107	0.987362
APOL4	22.1519	0.00929576	0.0332608	0.685948	-1.45784	1.50213	2.18986	-1.94384	-1.09335	0.707833	0.786894	0.923394	-1.08296	1.77247	1.91951	-1.44399	1.23123	0.0303465	0.0694245	0.64425	-1.55219	1.51175	2.34652	-2.3316	-1.03332	0.00929576	0.0332608	0.707833	0.786894	0.622602	0.88249
APOL6	95.6001	0.000140027	0.00162856	0.619464	-1.6143	6.09469	9.83865	-1.9624	-1.32795	0.000186643	0.00119008	0.635387	-1.57384	6.19049	9.74286	-1.91322	-1.29467	5.45894e-06	0.000104422	0.384709	-2.59937	4.562	11.8583	-3.42608	-1.97214	0.000140027	0.00162856	0.000186643	0.00119008	0.491173	0.82585
APOLD1	40.0481	0.0633923	0.137974	0.810743	-1.23344	2.98852	3.68615	-1.53014	1.00577	0.23524	0.342708	1.14661	1.14661	3.56528	3.1094	-1.08193	1.42243	0.587027	0.689601	0.925249	-1.08079	2.99239	3.23415	-1.466	1.25502	0.0633923	0.137974	0.23524	0.342708	0.3073	0.727924
APOO	27.2396	0.162679	0.27901	1.18072	1.18072	2.45808	2.08185	-1.06931	1.49073	0.866704	0.908221	1.01182	1.01182	2.2833	2.25663	-1.24782	1.27748	0.263806	0.376767	1.18518	1.18518	2.57867	2.17577	-1.1733	1.64806	0.162679	0.27901	0.866704	0.908221	0.352932	0.751786
APOOL	333.374	0.331451	0.466622	1.05226	1.05226	28.4886	27.0738	-1.05454	1.16764	0.0836555	0.15208	0.910993	-1.0977	26.4873	29.0751	-1.21807	1.01089	0.550417	0.657266	0.958052	-1.04379	26.7912	27.9643	-1.20925	1.10992	0.331451	0.466622	0.0836555	0.15208	0.67608	0.905318
APP	6293.97	0.0228548	0.0648227	0.895473	-1.11673	495.574	553.421	-1.22533	-1.01775	0.00333542	0.0118293	1.16425	1.16425	564.304	484.691	1.06106	1.27748	0.486206	0.599882	1.04282	1.04282	530.019	508.255	-1.09343	1.18909	0.0228548	0.0648227	0.00333542	0.0118293	0.777504	0.940105
APPBP2	666.926	0.0086801	0.0316408	1.13632	1.13632	59.1237	52.0306	1.03365	1.2492	0.041725	0.0874475	0.912222	-1.09622	53.026	58.1283	-1.20511	1.00283	0.565564	0.67108	1.0352	1.0352	58.5385	56.5479	-1.10443	1.18356	0.0086801	0.0316408	0.041725	0.0874475	0.0974946	0.559692
APPL1	740.605	0.0763407	0.158691	1.08197	1.08197	64.1469	59.2873	-1.01015	1.18253	0.944011	0.962033	1.00793	1.00793	61.9609	61.4733	-1.08435	1.10162	0.181137	0.28145	1.08856	1.08856	65.723	60.3759	-1.04168	1.23436	0.0763407	0.158691	0.944011	0.962033	0.315968	0.730881
APPL2	696.524	0.00375138	0.0169284	1.12695	1.12695	61.5081	54.5793	1.04482	1.21553	0.0320357	0.0706721	0.918081	-1.08923	55.5647	60.5227	-1.17485	-1.00985	0.43786	0.554191	1.03472	1.03472	58.7367	56.7658	-1.0756	1.15159	0.00375138	0.0169284	0.0320357	0.0706721	0.913213	0.975887
APRT	268.932	0.880768	0.921824	0.993721	-1.00632	22.3404	22.4815	-1.10742	1.09356	0.438589	0.552263	0.963483	-1.0379	21.9942	22.8278	-1.14218	1.06028	0.512582	0.623495	0.956914	-1.04503	21.6491	22.6239	-1.19653	1.09565	0.880768	0.921824	0.438589	0.552263	0.592707	0.871
APTR	52.9989	0.466752	0.59438	1.05099	1.05099	4.52637	4.30677	-1.11529	1.23193	0.40225	0.517138	0.935048	-1.06946	4.26833	4.56482	-1.25359	1.09603	0.935746	0.958144	0.983034	-1.01726	4.45524	4.53213	-1.27349	1.23064	0.466752	0.59438	0.40225	0.517138	0.64996	0.894889
APTX	260.848	0.750861	0.82874	1.01163	1.01163	21.863	21.6117	-1.08363	1.10898	0.72393	0.799382	1.01419	1.01419	21.8905	21.5842	-1.08089	1.11179	0.636072	0.732274	1.02518	1.02518	22.7007	22.1431	-1.11078	1.16743	0.750861	0.82874	0.72393	0.799382	0.161654	0.623487
AQP1	4667.81	0.678032	0.775789	1.02293	1.02293	393.395	384.575	-1.05776	1.10684	6.66912e-08	2.88017e-06	0.665387	-1.50288	310.829	467.14	-1.62615	-1.38896	4.82062e-06	9.71199e-05	0.675582	-1.4802	307.142	454.633	-1.65477	-1.32405	0.678032	0.775789	6.66912e-08	2.88017e-06	0.287259	0.715319
AQP3	41.6095	0.000719098	0.00510936	0.693369	-1.44223	2.83958	4.09534	-1.73715	-1.19739	0.283475	0.39594	1.05669	1.05669	3.56304	3.37189	-1.13987	1.27277	0.036257	0.0799499	0.749947	-1.33343	3.19291	4.25752	-1.73476	-1.02494	0.000719098	0.00510936	0.283475	0.39594	0.0658095	0.511088
AQP9	17.1487	0.260909	0.393222	1.36378	1.36378	1.64899	1.20913	-1.06062	1.97264	0.0768495	0.142549	1.41972	1.41972	1.67694	1.18118	-1.01883	2.05355	0.047525	0.0986431	1.98705	1.98705	1.88351	0.94789	1.17898	3.34898	0.260909	0.393222	0.0768495	0.142549	0.788013	0.945046
AQR	357.771	0.116619	0.218536	0.939753	-1.06411	28.8882	30.7402	-1.1586	1.02321	0.486208	0.597993	0.970816	-1.03006	29.3727	30.2557	-1.12153	1.05703	0.113902	0.195541	0.913748	-1.09439	28.9742	31.7091	-1.23432	1.03058	0.116619	0.218536	0.486208	0.597993	0.400952	0.77898
AR	63.1713	0.855146	0.903663	0.996265	-1.00375	5.25443	5.27412	-1.15339	1.14479	0.0773425	0.143204	0.86437	-1.15691	4.88131	5.64724	-1.32939	-1.00681	0.241961	0.352993	0.859295	-1.16375	4.7979	5.58353	-1.41647	1.0459	0.855146	0.903663	0.0773425	0.143204	0.681991	0.907936
ARAF	269.232	0.862955	0.908792	1.00156	1.00156	22.4535	22.4186	-1.09587	1.09928	0.00593944	0.0187531	1.15486	1.15486	24.0484	20.8236	1.05219	1.26754	0.0292406	0.067438	1.16174	1.16174	23.4129	20.1532	1.01842	1.32523	0.862955	0.908792	0.00593944	0.0187531	0.20758	0.655413
ARAP1	915.556	0.158864	0.274463	0.94244	-1.06108	74.0354	78.5572	-1.14457	1.0166	0.00769592	0.0229317	1.12181	1.12181	80.6764	71.9162	1.03997	1.21009	0.260535	0.373239	1.05955	1.05955	75.4068	71.1684	-1.05051	1.17936	0.158864	0.274463	0.00769592	0.0229317	0.0523325	0.485666
ARAP3	79.5732	0.0478213	0.112408	0.877847	-1.13915	6.19975	7.06245	-1.29407	-1.00277	0.313416	0.427716	1.07899	1.07899	6.88306	6.37914	-1.05283	1.22574	0.434786	0.550858	0.942854	-1.06061	5.91952	6.2783	-1.2702	1.12917	0.0478213	0.112408	0.313416	0.427716	0.0182853	0.403896
ARCN1	3372.05	0.0219691	0.0628518	1.07388	1.07388	291.015	270.993	1.01178	1.1398	0.95686	0.97075	1.00413	1.00413	281.583	280.425	-1.05702	1.06577	0.082645	0.152058	1.07636	1.07636	298.567	277.387	-1.01072	1.17097	0.0219691	0.0628518	0.95686	0.97075	0.0910595	0.54895
AREL1	334.649	0.00111917	0.00705684	0.83259	-1.20107	25.3398	30.435	-1.32049	-1.09245	0.213987	0.318925	0.948596	-1.05419	27.1517	28.6231	-1.159	1.04291	0.0019573	0.00823742	0.786485	-1.27148	24.1878	30.7542	-1.45388	-1.11197	0.00111917	0.00705684	0.213987	0.318925	0.432626	0.793085
ARF1	3687.4	0.257814	0.38945	1.03478	1.03478	312.535	302.032	-1.02721	1.09989	0.0597982	0.116855	1.0604	1.0604	316.291	298.276	-1.00239	1.12713	0.0391751	0.0849984	1.09613	1.09613	325.2	296.682	1.00549	1.19493	0.257814	0.38945	0.0597982	0.116855	0.43935	0.797257
ARF3	915.828	0.324892	0.459803	0.967294	-1.03381	75.0502	77.5878	-1.11888	1.04688	0.0102204	0.0286626	0.896047	-1.11601	72.1347	80.5033	-1.20784	-1.03117	0.013813	0.0374612	0.86654	-1.15401	70.8127	81.7189	-1.29055	-1.03192	0.324892	0.459803	0.0102204	0.0286626	0.915938	0.976777
ARF4	4925.93	0.00368149	0.0166735	1.12066	1.12066	433.851	387.137	1.04454	1.20233	0.863958	0.90618	0.998871	-1.00113	410.262	410.726	-1.07409	1.07167	0.0333014	0.07468	1.11626	1.11626	444.054	397.804	1.01056	1.23302	0.00368149	0.0166735	0.863958	0.90618	0.130838	0.588329
ARF5	689.726	0.262199	0.394642	1.04092	1.04092	58.6294	56.3249	-1.03295	1.1192	0.59051	0.691511	0.984671	-1.01557	57.0332	57.9211	-1.09195	1.05873	0.667786	0.757916	1.02428	1.02428	59.7577	58.341	-1.08173	1.1349	0.262199	0.394642	0.59051	0.691511	0.134058	0.589283
ARF6	1257.68	0.595578	0.709796	0.983616	-1.01666	103.941	105.672	-1.08169	1.04653	0.00112072	0.00487939	1.12801	1.12801	111.111	98.5019	1.06019	1.20016	0.0233956	0.0565359	1.11129	1.11129	108.623	97.7448	1.01799	1.21313	0.595578	0.709796	0.00112072	0.00487939	0.309696	0.728943
ARFGAP1	1294.59	0.0021779	0.0114303	0.86327	-1.15839	99.9656	115.799	-1.26294	-1.06249	0.00127981	0.00543375	0.851138	-1.1749	99.2067	116.558	-1.28094	-1.07764	9.18443e-05	0.00081107	0.729867	-1.37011	89.6598	122.844	-1.54821	-1.2125	0.0021779	0.0114303	0.00127981	0.00543375	0.320881	0.733418
ARFGAP2	311.288	0.666594	0.767341	0.976386	-1.02418	25.6307	26.2506	-1.15411	1.10025	0.0398405	0.0843456	0.887809	-1.12637	24.3991	27.4823	-1.26926	1.00043	0.0761138	0.142561	0.862442	-1.1595	23.2174	26.9205	-1.37285	1.02113	0.666594	0.767341	0.0398405	0.0843456	0.247675	0.684272
ARFGAP3	1494.44	0.00163565	0.0092699	1.1495	1.1495	133.199	115.875	1.06523	1.24043	0.0905216	0.161613	1.07079	1.07079	128.794	120.28	-1.00777	1.1555	0.00128849	0.00596095	1.22566	1.22566	140.339	114.501	1.10055	1.36499	0.00163565	0.0092699	0.0905216	0.161613	0.245462	0.68317
ARFGEF1	759.363	2.23936e-05	0.000456311	1.30653	1.30653	71.69	54.8706	1.19438	1.4292	0.702932	0.782933	0.986084	-1.01411	62.8369	63.7237	-1.10933	1.07867	0.000872849	0.00447385	1.28292	1.28292	72.2479	56.3153	1.13	1.45653	2.23936e-05	0.000456311	0.702932	0.782933	0.468707	0.815747
ARFGEF2	660.284	0.00084043	0.00577437	1.15787	1.15787	59.0493	50.9981	1.07775	1.24396	0.0765955	0.142197	1.06729	1.06729	56.8146	53.2327	-1.00662	1.14664	0.000713244	0.00382062	1.2345	1.2345	61.2403	49.6072	1.11544	1.36627	0.00084043	0.00577437	0.0765955	0.142197	0.782801	0.943274
ARFGEF3	96.2779	0.607697	0.719365	1.06698	1.06698	8.28314	7.76317	-1.11906	1.27398	6.49703e-10	1.44919e-07	3.88028	3.88028	12.7583	3.28799	3.24978	4.63309	2.80332e-08	3.24225e-06	4.15545	4.15545	13.1563	3.16604	3.23379	5.33979	0.607697	0.719365	6.49703e-10	1.44919e-07	0.790988	0.945295
ARFIP1	417.798	0.00321471	0.0151032	1.15689	1.15689	37.349	32.284	1.06043	1.26212	0.142122	0.230942	0.936586	-1.06771	33.6764	35.9566	-1.16483	1.02178	0.170044	0.267634	1.08509	1.08509	35.5152	32.7303	-1.04234	1.22726	0.00321471	0.0151032	0.142122	0.230942	0.404134	0.780295
ARFIP2	737.06	0.412064	0.544954	0.972239	-1.02855	60.5571	62.2862	-1.11474	1.05371	0.0228319	0.0543018	1.10124	1.10124	64.3809	58.4624	1.01609	1.19351	0.240627	0.351458	1.06957	1.06957	64.4085	60.2191	-1.04765	1.19848	0.412064	0.544954	0.0228319	0.0543018	0.446325	0.800782
ARFRP1	235.265	0.156708	0.271574	0.937406	-1.06677	18.972	20.2388	-1.17179	1.02969	0.000221984	0.00136457	0.800936	-1.24854	17.4384	21.7725	-1.37145	-1.13664	0.000470116	0.00278304	0.746846	-1.33896	16.5237	22.1247	-1.52911	-1.17246	0.156708	0.271574	0.000221984	0.00136457	0.388306	0.771609
ARG2	206.476	0.0034121	0.015705	1.37498	1.37498	19.923	14.4897	1.16494	1.62289	3.09046e-05	0.000285948	1.67091	1.67091	21.5284	12.8843	1.41566	1.97218	1.08166e-05	0.000174685	2.14549	2.14549	26.3669	12.2895	1.69712	2.71232	0.0034121	0.015705	3.09046e-05	0.000285948	0.125296	0.58725
ARGLU1	379.883	3.8084e-07	3.88564e-05	0.681799	-1.46671	25.6673	37.6465	-1.59782	-1.34635	0.0676619	0.129131	1.10159	1.10159	33.1872	30.1266	1.0112	1.20007	0.000148038	0.00117034	0.740263	-1.35087	25.4184	34.337	-1.52476	-1.19681	3.8084e-07	3.88564e-05	0.0676619	0.129131	0.0273908	0.42714
ARHGAP1	968.362	0.706013	0.795993	0.969579	-1.03138	79.4504	81.9432	-1.17585	1.1054	1.28735e-06	2.47009e-05	0.592477	-1.68783	60.0461	101.348	-1.92427	-1.48044	2.99878e-05	0.000366514	0.57346	-1.7438	58.879	102.673	-2.09902	-1.44869	0.706013	0.795993	1.28735e-06	2.47009e-05	0.902165	0.974492
ARHGAP10	217.403	1.28414e-05	0.00032274	1.4147	1.4147	21.2283	15.0055	1.26526	1.58179	0.0414128	0.0869245	0.896033	-1.11603	17.1235	19.1104	-1.24785	1.00186	0.00642847	0.0206157	1.25803	1.25803	20.6523	16.4164	1.0743	1.47319	1.28414e-05	0.00032274	0.0414128	0.0869245	0.245276	0.68301
ARHGAP11A	259.815	0.00388354	0.01734	1.26539	1.26539	24.1877	19.1148	1.096	1.46096	0.649944	0.740838	0.975258	-1.02537	21.3801	21.9225	-1.18384	1.12599	0.0503423	0.103052	1.22912	1.22912	24.304	19.7736	1.00306	1.50612	0.00388354	0.01734	0.649944	0.740838	0.676362	0.905318
ARHGAP11A-SCG5	28.475	0.00321661	0.0151032	1.76076	1.76076	3.02681	1.71903	1.11702	2.77551	0.108097	0.186059	0.782208	-1.27843	2.08294	2.6629	-2.0152	1.233	0.204112	0.309939	1.31685	1.31685	3.02483	2.29701	-1.44534	2.50636	0.00321661	0.0151032	0.108097	0.186059	0.319373	0.732297
ARHGAP12	364.466	0.000253504	0.00245276	1.33055	1.33055	34.68	26.0644	1.17203	1.51051	0.0737189	0.138163	0.904966	-1.10501	28.857	31.8874	-1.25447	1.02736	0.0495867	0.101923	1.19718	1.19718	33.9114	28.3262	1.00057	1.43242	0.000253504	0.00245276	0.0737189	0.138163	0.26602	0.700371
ARHGAP17	358.55	0.648531	0.753563	1.02027	1.02027	30.179	29.5794	-1.08361	1.12799	0.2283	0.335099	0.94347	-1.05992	29.0101	30.7483	-1.17182	1.04308	0.581901	0.684676	0.962271	-1.03921	29.0393	30.1779	-1.1977	1.10903	0.648531	0.753563	0.2283	0.335099	0.734262	0.925606
ARHGAP18	104.734	0.00072723	0.00515248	1.30635	1.30635	9.88715	7.56851	1.12375	1.51863	5.48582e-06	7.4482e-05	0.609761	-1.63999	6.61202	10.8436	-1.90648	-1.41074	0.0514781	0.104894	0.809255	-1.2357	8.11594	10.0289	-1.52895	1.0013	0.00072723	0.00515248	5.48582e-06	7.4482e-05	0.0366758	0.455042
ARHGAP19	79.1089	2.90169e-07	3.41934e-05	1.98917	1.98917	8.77396	4.41085	1.70746	2.31737	0.561299	0.66564	0.974696	-1.02596	6.50793	6.67688	-1.19524	1.13551	2.29928e-05	0.000299481	1.91364	1.91364	8.78473	4.59058	1.54194	2.37496	2.90169e-07	3.41934e-05	0.561299	0.66564	0.529327	0.845082
ARHGAP20	20.9339	0.344677	0.479225	1.16275	1.16275	1.87577	1.61321	-1.12223	1.51725	0.982839	0.988535	1.00397	1.00397	1.74795	1.74103	-1.29971	1.31006	0.490809	0.604307	1.16654	1.16654	1.88757	1.61809	-1.24894	1.69957	0.344677	0.479225	0.982839	0.988535	0.689762	0.911588
ARHGAP21	1152.59	5.18201e-05	0.000806084	1.24591	1.24591	106.566	85.5327	1.1505	1.34923	0.00153882	0.00630828	0.86603	-1.15469	89.1535	102.945	-1.25045	-1.06627	0.190968	0.29326	1.07763	1.07763	100.531	93.2891	-1.03864	1.20615	5.18201e-05	0.000806084	0.00153882	0.00630828	0.372391	0.763765
ARHGAP22	570.571	0.028013	0.0758366	0.903495	-1.10681	45.137	49.9582	-1.20771	-1.01434	0.000678806	0.00328387	0.834936	-1.1977	43.2704	51.8248	-1.30688	-1.09764	0.000306782	0.0020329	0.757604	-1.31995	41.8052	55.1808	-1.49328	-1.16674	0.028013	0.0758366	0.000678806	0.00328387	0.444276	0.798942
ARHGAP23	365.508	0.809322	0.871069	1.01025	1.01025	30.6142	30.3037	-1.11804	1.14107	0.788455	0.849734	0.980882	-1.01949	30.165	30.7529	-1.15151	1.1079	0.984698	0.990837	0.990898	-1.00919	30.2051	30.4826	-1.19884	1.17711	0.809322	0.871069	0.788455	0.849734	0.926659	0.980199
ARHGAP24	247.49	3.9181e-06	0.000143102	1.43318	1.43318	24.2959	16.9524	1.28926	1.59316	0.993141	0.995532	1.02779	1.02779	20.9068	20.3415	-1.08157	1.14252	0.000120279	0.0010006	1.43306	1.43306	26.1712	18.2625	1.23386	1.6644	3.9181e-06	0.000143102	0.993141	0.995532	0.00847886	0.3756
ARHGAP26	47.9715	0.720258	0.806862	1.03829	1.03829	4.07272	3.92253	-1.17834	1.27031	0.154909	0.247123	1.15748	1.15748	4.28942	3.70583	-1.057	1.41613	0.207434	0.313688	1.19232	1.19232	4.54925	3.81546	-1.11552	1.58586	0.720258	0.806862	0.154909	0.247123	0.35307	0.751952
ARHGAP27	17.1166	0.540818	0.662355	0.811475	-1.23232	1.27793	1.57483	-1.64984	1.08641	0.00018431	0.0011776	0.491743	-2.03358	0.940394	1.91237	-2.72257	-1.51895	0.00125996	0.00586589	0.450935	-2.21762	1.04209	2.31096	-3.35037	-1.46785	0.540818	0.662355	0.00018431	0.0011776	0.0310713	0.434234
ARHGAP27P1	30.0028	0.239879	0.369729	1.20857	1.20857	2.73635	2.26412	-1.06855	1.56077	0.0046271	0.0153675	0.667481	-1.49817	2.00165	2.99881	-1.93476	-1.1601	0.144901	0.23604	0.802156	-1.24664	2.12835	2.65329	-1.78983	1.15167	0.239879	0.369729	0.0046271	0.0153675	0.612479	0.878213
ARHGAP27P1-BPTFP1-KPNA2P3	45.1568	0.560031	0.679952	0.958244	-1.04358	3.68282	3.8433	-1.34695	1.23681	0.0156498	0.0400166	0.724314	-1.38062	3.16142	4.36471	-1.78197	-1.06966	0.0327888	0.0737025	0.700911	-1.42671	3.19598	4.55975	-2.04678	1.00553	0.560031	0.679952	0.0156498	0.0400166	0.691048	0.911588
ARHGAP28	268.387	6.40751e-07	5.09785e-05	1.39368	1.39368	26.0439	18.6872	1.27774	1.52013	1.84871e-07	6.14154e-06	0.681453	-1.46745	18.1285	26.6027	-1.6006	-1.34538	0.465768	0.580746	0.952556	-1.04981	22.4353	23.5527	-1.187	1.07704	6.40751e-07	5.09785e-05	1.84871e-07	6.14154e-06	0.00721166	0.374878
ARHGAP29	312.171	0.956709	0.972989	1.00219	1.00219	26.0426	25.9858	-1.08371	1.08845	4.43393e-05	0.000375232	0.801183	-1.24815	23.1427	28.8857	-1.35559	-1.14923	0.000997529	0.00494527	0.801831	-1.24715	23.0072	28.6934	-1.40162	-1.10969	0.956709	0.972989	4.43393e-05	0.000375232	0.653168	0.895506
ARHGAP31	501.985	0.945163	0.965413	1.00729	1.00729	41.9839	41.6802	-1.10424	1.1204	0.000216376	0.00133952	0.777223	-1.28663	36.5884	47.0757	-1.43111	-1.15674	0.00359043	0.0131365	0.778251	-1.28493	35.7404	45.924	-1.49363	-1.1054	0.945163	0.965413	0.000216376	0.00133952	0.35264	0.751786
ARHGAP32	669.213	0.00200834	0.0107566	1.21542	1.21542	61.1903	50.3452	1.08722	1.35873	0.396924	0.512188	1.06537	1.06537	57.5329	54.0026	-1.04932	1.19099	0.00529985	0.0177481	1.29752	1.29752	62.6929	48.3175	1.10829	1.51906	0.00200834	0.0107566	0.396924	0.512188	0.789524	0.945046
ARHGAP33	39.8722	0.0217682	0.0623926	1.32141	1.32141	3.78272	2.86264	1.05156	1.66051	0.158407	0.251546	1.16048	1.16048	3.56949	3.07587	-1.08284	1.45829	0.0124785	0.0346684	1.54064	1.54064	4.0286	2.61489	1.11534	2.12811	0.0217682	0.0623926	0.158407	0.251546	0.751811	0.931978
ARHGAP35	1273.95	0.3523	0.486414	0.962951	-1.03847	104.159	108.166	-1.11917	1.03778	3.86308e-06	5.7384e-05	1.30573	1.30573	120.239	92.0857	1.21158	1.4072	0.000388981	0.00242574	1.26265	1.26265	116.078	91.9324	1.13584	1.40361	0.3523	0.486414	3.86308e-06	5.7384e-05	0.329004	0.738206
ARHGAP42	155.328	0.000593958	0.00448557	1.25449	1.25449	14.4052	11.4829	1.11228	1.41488	4.64017e-08	2.27199e-06	0.528252	-1.89304	8.9484	16.9396	-2.13507	-1.67844	0.000312253	0.00205607	0.664497	-1.5049	10.0396	15.1085	-1.78403	-1.26943	0.000593958	0.00448557	4.64017e-08	2.27199e-06	0.792747	0.945402
ARHGAP44	46.1599	0.00523537	0.0216489	1.35451	1.35451	4.42584	3.26749	1.10782	1.65613	0.20855	0.312875	1.09046	1.09046	4.01312	3.6802	-1.12125	1.33329	0.00574297	0.018843	1.53738	1.53738	4.26635	2.77507	1.15692	2.04296	0.00523537	0.0216489	0.20855	0.312875	0.0738046	0.523208
ARHGAP45	48.9185	0.0124413	0.0411884	0.74314	-1.34564	3.47585	4.67724	-1.74064	-1.04028	1.97123e-05	0.000203999	2.13871	2.13871	5.5555	2.59759	1.65338	2.7665	0.0223064	0.054473	1.59685	1.59685	4.6995	2.94299	1.10964	2.29796	0.0124413	0.0411884	1.97123e-05	0.000203999	0.846284	0.961626
ARHGAP5	1392.81	0.00124292	0.00763666	1.13598	1.13598	123.457	108.679	1.06437	1.2124	4.06777e-05	0.000352289	1.20296	1.20296	126.761	105.374	1.12713	1.28389	7.43981e-06	0.000132004	1.36314	1.36314	135.753	99.5879	1.24323	1.49462	0.00124292	0.00763666	4.06777e-05	0.000352289	0.584689	0.867955
ARHGDIA	1925.56	0.430387	0.561575	0.968892	-1.03211	157.928	162.999	-1.12853	1.05941	0.613042	0.710805	0.976364	-1.02421	158.544	162.382	-1.1199	1.06758	0.363512	0.480999	0.945725	-1.05739	155.231	164.14	-1.19975	1.07305	0.430387	0.561575	0.613042	0.710805	0.859121	0.963996
ARHGEF1	525.945	0.906095	0.940036	1.00465	1.00465	43.9304	43.7272	-1.08207	1.09215	0.0872393	0.156815	1.07511	1.07511	45.4153	42.2423	-1.01114	1.16875	0.18679	0.288441	1.07976	1.07976	45.7042	42.3279	-1.04223	1.21512	0.906095	0.940036	0.0872393	0.156815	0.816954	0.953699
ARHGEF10	805.968	0.589618	0.705317	1.01842	1.01842	67.777	66.551	-1.05424	1.09344	0.791062	0.851457	1.00731	1.00731	67.4086	66.9194	-1.06587	1.08151	0.57035	0.675668	1.02613	1.02613	67.3422	65.6271	-1.07758	1.13464	0.589618	0.705317	0.791062	0.851457	0.566655	0.859885
ARHGEF10L	130.283	0.000294959	0.00273522	1.28942	1.28942	12.2294	9.48443	1.15151	1.44384	0.0799204	0.146979	0.914103	-1.09397	10.3697	11.3441	-1.22498	1.02358	0.0522732	0.106052	1.17351	1.17351	11.975	10.2044	1.00003	1.37708	0.000294959	0.00273522	0.0799204	0.146979	0.301826	0.723943
ARHGEF11	300.79	0.0457515	0.109085	0.912698	-1.09565	23.9217	26.2099	-1.19746	-1.0025	0.242248	0.351076	0.957167	-1.04475	24.5172	25.6144	-1.14183	1.04611	0.0305617	0.069853	0.866483	-1.15409	21.9696	25.355	-1.30862	-1.01781	0.0457515	0.109085	0.242248	0.351076	0.0172915	0.397859
ARHGEF12	1644.31	0.622456	0.732602	0.988438	-1.0117	136.229	137.822	-1.07826	1.05347	0.0169828	0.0426483	0.921917	-1.0847	131.459	142.593	-1.15606	-1.01773	0.0392224	0.0850714	0.90863	-1.10056	126.569	139.296	-1.20434	-1.00572	0.622456	0.732602	0.0169828	0.0426483	0.0623086	0.507525
ARHGEF17	541.547	0.36511	0.497936	0.955003	-1.04712	44.0902	46.1677	-1.14313	1.04256	0.156546	0.249228	1.07121	1.07121	46.6805	43.5774	-1.01912	1.16942	0.69527	0.779868	1.02381	1.02381	44.108	43.0824	-1.10576	1.15904	0.36511	0.497936	0.156546	0.249228	0.150791	0.6072
ARHGEF18	329.186	0.00872295	0.0317715	0.868713	-1.15113	25.5049	29.3595	-1.27016	-1.04326	0.18767	0.287771	0.948223	-1.0546	26.7031	28.1612	-1.16365	1.04627	0.00752322	0.0233339	0.815778	-1.22582	23.5256	28.8382	-1.40884	-1.06658	0.00872295	0.0317715	0.18767	0.287771	0.0647898	0.511088
ARHGEF19	1299.06	0.654467	0.75825	1.02024	1.02024	109.34	107.171	-1.1819	1.23022	3.5026e-06	5.35508e-05	1.97505	1.97505	143.735	72.7755	1.63794	2.38155	6.47375e-05	0.000627862	2.06136	2.06136	142.03	68.9008	1.582	2.68598	0.654467	0.75825	3.5026e-06	5.35508e-05	0.471035	0.816531
ARHGEF2	825.479	0.00352597	0.0160682	0.833578	-1.19965	62.5463	75.0336	-1.33499	-1.07803	0.00034914	0.00193938	1.27905	1.27905	77.2126	60.3672	1.14938	1.42335	0.388786	0.506131	1.06811	1.06811	68.3435	63.9853	-1.08902	1.24243	0.00352597	0.0160682	0.00034914	0.00193938	0.261354	0.697557
ARHGEF25	286.403	0.209722	0.334607	1.06727	1.06727	24.6436	23.0903	-1.04962	1.19559	0.0906738	0.161732	1.09678	1.09678	24.9686	22.7653	-1.02138	1.22865	0.0445576	0.0938249	1.17116	1.17116	25.7035	21.947	-1.00257	1.37514	0.209722	0.334607	0.0906738	0.161732	0.866126	0.964773
ARHGEF28	68.7001	0.0394802	0.0979826	1.12306	1.12306	6.05686	5.39315	-1.06748	1.34639	1.28517e-07	4.65305e-06	0.438322	-2.28143	3.48934	7.96067	-2.73509	-1.90301	6.81596e-05	0.00064894	0.517588	-1.93204	4.08527	7.8929	-2.49693	-1.49494	0.0394802	0.0979826	1.28517e-07	4.65305e-06	0.0545011	0.492957
ARHGEF3	74.3886	0.00114967	0.00721369	0.797625	-1.25372	5.50116	6.89693	-1.44217	-1.0899	2.26289e-05	0.000226126	0.670348	-1.49176	4.97564	7.42246	-1.71599	-1.29683	4.89391e-06	9.84377e-05	0.490998	-2.03667	3.70668	7.54927	-2.48271	-1.67076	0.00114967	0.00721369	2.26289e-05	0.000226126	0.0025069	0.30485
ARHGEF34P	63.6039	0.0588619	0.130548	1.15746	1.15746	5.68716	4.9135	-1.00085	1.34084	0.0430168	0.0896733	1.16911	1.16911	5.71355	4.8871	1.00921	1.35434	0.00939944	0.0277299	1.34395	1.34395	6.25227	4.65216	1.09158	1.65467	0.0588619	0.130548	0.0430168	0.0896733	0.593762	0.871192
ARHGEF35	64.6228	0.161007	0.276864	0.923983	-1.08227	5.17246	5.598	-1.31826	1.12546	0.113058	0.192662	1.21339	1.21339	5.90441	4.86605	-1.00384	1.47797	0.882296	0.920084	1.11937	1.11937	5.74645	5.13364	-1.1808	1.47953	0.161007	0.276864	0.113058	0.192662	0.898732	0.973628
ARHGEF37	58.5469	0.17833	0.298025	1.21958	1.21958	5.36156	4.39624	-1.00805	1.49935	2.09097e-07	6.67986e-06	2.57057	2.57057	7.02497	2.73284	2.09092	3.16026	2.24247e-06	5.78636e-05	3.0029	3.0029	7.88236	2.62492	2.24231	4.02148	0.17833	0.298025	2.09097e-07	6.67986e-06	0.204902	0.654343
ARHGEF39	31.6763	0.145034	0.256505	1.14718	1.14718	2.82064	2.45875	-1.06749	1.40485	0.32008	0.43406	1.11204	1.11204	2.77972	2.49966	-1.10123	1.36181	0.0908775	0.163779	1.24212	1.24212	3.29324	2.6513	-1.07221	1.65429	0.145034	0.256505	0.32008	0.43406	0.0226773	0.417756
ARHGEF4	47.5755	0.447406	0.57715	1.07243	1.07243	4.10318	3.82606	-1.16548	1.34042	0.0218202	0.0524652	0.778503	-1.28452	3.47086	4.45838	-1.60551	-1.0277	0.218908	0.326728	0.826153	-1.21043	3.37598	4.08639	-1.65935	1.13256	0.447406	0.57715	0.0218202	0.0524652	0.508551	0.835836
ARHGEF40	1052.1	0.918928	0.949035	1.00069	1.00069	87.7049	87.6444	-1.071	1.07248	0.295582	0.40919	1.03762	1.03762	89.2935	86.0557	-1.03288	1.11207	0.497769	0.610349	1.03975	1.03975	86.2677	82.9694	-1.06078	1.14679	0.918928	0.949035	0.295582	0.40919	0.0396256	0.466311
ARHGEF5	184.588	0.486753	0.613277	0.948232	-1.05459	14.9736	15.7911	-1.19	1.06998	0.239147	0.347428	1.08298	1.08298	15.9952	14.7695	-1.04193	1.22204	0.719751	0.799005	1.02947	1.02947	14.2556	13.8475	-1.15233	1.22126	0.486753	0.613277	0.239147	0.347428	0.0129881	0.379684
ARHGEF6	392.936	0.158405	0.273785	0.938603	-1.06541	31.7076	33.7817	-1.16845	1.02938	0.00231317	0.00879568	1.17421	1.17421	35.3684	30.1209	1.07067	1.28777	0.128641	0.215397	1.10209	1.10209	34.259	31.0856	-1.03391	1.25578	0.158405	0.273785	0.00231317	0.00879568	0.96729	0.992252
ARHGEF7	496.705	0.602693	0.71568	1.02655	1.02655	41.9344	40.8498	-1.0688	1.12631	0.998679	0.999319	1.00287	1.00287	41.4513	41.3328	-1.09405	1.10033	0.712929	0.79376	1.02996	1.02996	41.3623	40.1592	-1.10699	1.17431	0.602693	0.71568	0.998679	0.999319	0.452593	0.804881
ARHGEF9	160.4	0.156543	0.27143	1.06699	1.06699	13.7998	12.9335	-1.02221	1.16374	6.33862e-05	0.000502384	0.789981	-1.26585	11.7983	14.9349	-1.38064	-1.16061	0.00921378	0.0272982	0.84016	-1.19025	11.9331	14.2034	-1.34571	-1.05275	0.156543	0.27143	6.33862e-05	0.000502384	0.36586	0.759507
ARID1A	404.497	0.00756822	0.0286816	1.16882	1.16882	36.332	31.0842	1.05596	1.29375	0.718414	0.79533	0.982134	-1.01819	33.4043	34.0119	-1.12702	1.08711	0.0696106	0.132891	1.14678	1.14678	36.2516	31.6115	-1.00668	1.32389	0.00756822	0.0286816	0.718414	0.79533	0.720172	0.922538
ARID1B	710.922	7.5486e-06	0.000226658	1.26389	1.26389	66.1492	52.3379	1.17784	1.35622	0.967256	0.977674	0.997887	-1.00212	59.1809	59.3062	-1.07533	1.07079	0.000202448	0.00148839	1.26361	1.26361	65.6034	51.9174	1.14368	1.39611	7.5486e-06	0.000226658	0.967256	0.977674	0.624685	0.882861
ARID2	330.466	8.23505e-05	0.00110606	1.34411	1.34411	31.5815	23.4962	1.19916	1.50658	0.567825	0.67147	0.971875	-1.02894	27.1461	27.9317	-1.15331	1.08935	0.00332431	0.0123473	1.301	1.301	31.5514	24.2517	1.10712	1.52883	8.23505e-05	0.00110606	0.567825	0.67147	0.618805	0.881426
ARID3A	141.88	0.227917	0.35622	1.12286	1.12286	12.5077	11.1391	-1.09493	1.3805	0.846899	0.894144	0.982602	-1.01771	11.7196	11.9271	-1.25122	1.20806	0.463121	0.578253	1.10666	1.10666	12.0468	10.8858	-1.2102	1.48212	0.227917	0.35622	0.846899	0.894144	0.56409	0.858751
ARID3B	39.9531	0.0241476	0.06766	1.20339	1.20339	3.63676	3.02209	1.03025	1.40564	0.0196976	0.0481588	1.21008	1.21008	3.64591	3.01294	1.03597	1.41346	0.00279907	0.0108178	1.45235	1.45235	4.00577	2.75813	1.16589	1.80919	0.0241476	0.06766	0.0196976	0.0481588	0.875603	0.967548
ARID4A	317.3	0.000351461	0.00310694	1.25141	1.25141	29.3943	23.489	1.13085	1.38482	0.0751277	0.140272	0.916407	-1.09122	25.2883	27.595	-1.20755	1.0141	0.0620899	0.121299	1.14559	1.14559	28.3162	24.7176	-1.00737	1.32204	0.000351461	0.00310694	0.0751277	0.140272	0.750234	0.931625
ARID4B	499.974	0.000401819	0.00337781	1.27169	1.27169	46.6476	36.6815	1.13933	1.41944	0.0480686	0.0979166	0.902079	-1.10855	39.5196	43.8095	-1.23734	1.00688	0.0930429	0.1666	1.14428	1.14428	45.0172	39.3409	-1.02087	1.33672	0.000401819	0.00337781	0.0480686	0.0979166	0.481536	0.821889
ARID5A	133.101	0.386343	0.519865	1.09741	1.09741	11.6069	10.5766	-1.08355	1.30492	0.734559	0.807336	1.04853	1.04853	11.3545	10.829	-1.13406	1.24679	0.395494	0.512682	1.14448	1.14448	12.3233	10.7675	-1.11625	1.46211	0.386343	0.519865	0.734559	0.807336	0.444936	0.799203
ARID5B	1034.77	0.000240313	0.00236675	1.48851	1.48851	103.159	69.3034	1.25509	1.76535	0.00309511	0.0111543	1.31002	1.31002	97.804	74.6584	1.10459	1.55365	3.91302e-05	0.00043746	2.02531	2.02531	112.595	55.5941	1.59122	2.57782	0.000240313	0.00236675	0.00309511	0.0111543	0.14694	0.603652
ARIH1	777.38	0.890295	0.92827	1.00543	1.00543	64.9571	64.6063	-1.06239	1.07396	0.12829	0.213464	0.951675	-1.05078	63.1776	66.3857	-1.1224	1.01654	0.312856	0.428449	0.956499	-1.04548	62.8264	65.6836	-1.14765	1.04998	0.890295	0.92827	0.12829	0.213464	0.605158	0.87651
ARIH2	585.493	0.70027	0.792195	1.01602	1.01602	49.1788	48.4033	-1.06978	1.10433	0.494395	0.605067	1.02615	1.02615	49.4208	48.1613	-1.05922	1.11535	0.45199	0.567703	1.04333	1.04333	48.9954	46.9604	-1.07837	1.17385	0.70027	0.792195	0.494395	0.605067	0.404816	0.780402
ARL1	1387.25	0.0674155	0.144316	1.05716	1.05716	118.817	112.392	-1.00595	1.12423	0.5943	0.69475	0.987734	-1.01242	114.891	116.318	-1.07665	1.0504	0.323282	0.439355	1.04203	1.04203	123.882	118.885	-1.04688	1.13674	0.0674155	0.144316	0.5943	0.69475	0.00358668	0.314376
ARL10	862.02	0.423472	0.555396	0.959575	-1.04213	70.3531	73.317	-1.13522	1.04529	8.01495e-08	3.23996e-06	1.53728	1.53728	87.0463	56.6237	1.41122	1.67459	8.60337e-06	0.000148023	1.48836	1.48836	83.6845	56.2258	1.31875	1.6798	0.423472	0.555396	8.01495e-08	3.23996e-06	0.284373	0.713394
ARL13B	143.514	0.0293987	0.0785665	0.890528	-1.12293	11.267	12.6521	-1.24782	-1.01054	0.00644941	0.0199949	0.853104	-1.17219	11.0115	12.9076	-1.30256	-1.05487	0.00147955	0.00662405	0.756551	-1.32179	10.1965	13.4776	-1.53438	-1.13865	0.0293987	0.0785665	0.00644941	0.0199949	0.587889	0.86893
ARL14EP	305.999	0.855151	0.903663	0.997009	-1.003	25.4617	25.5381	-1.10936	1.10274	0.000658127	0.00320743	0.810772	-1.23339	22.8352	28.1647	-1.36419	-1.11513	0.00979019	0.0285788	0.816184	-1.22521	24.0034	29.4094	-1.41292	-1.06245	0.855151	0.903663	0.000658127	0.00320743	0.0603388	0.504479
ARL15	123.132	0.0773855	0.160249	1.09057	1.09057	10.7056	9.81652	-1.01942	1.21242	1.35113e-06	2.57663e-05	0.66021	-1.51467	8.16094	12.3611	-1.68392	-1.36243	0.000478421	0.00282018	0.722893	-1.38333	8.63785	11.949	-1.60688	-1.19088	0.0773855	0.160249	1.35113e-06	2.57663e-05	0.61935	0.881426
ARL16	200.325	0.902394	0.936826	1.0067	1.0067	16.7495	16.638	-1.10108	1.11588	0.394948	0.510587	1.04101	1.04101	17.0292	16.3583	-1.06479	1.15392	0.489891	0.603356	1.04582	1.04582	17.8576	17.0752	-1.10608	1.20976	0.902394	0.936826	0.394948	0.510587	0.0814633	0.533983
ARL17A	59.9078	0.00136209	0.00810959	0.752126	-1.32956	4.28605	5.69858	-1.54398	-1.14493	0.49344	0.604152	1.06263	1.06263	5.14391	4.84073	-1.09282	1.234	0.0332657	0.0746134	0.786855	-1.27088	4.09535	5.2047	-1.57012	-1.02867	0.00136209	0.00810959	0.49344	0.604152	0.103184	0.566539
ARL17B	76.7493	0.00130682	0.00788572	0.739588	-1.3521	5.43834	7.35321	-1.57324	-1.16205	0.076532	0.14213	1.14813	1.14813	6.83682	5.95473	-1.01343	1.33591	0.148413	0.24032	0.843998	-1.18484	5.5875	6.62028	-1.46789	1.04562	0.00130682	0.00788572	0.076532	0.14213	0.271676	0.70445
ARL2	498.016	0.159566	0.275257	1.04872	1.04872	42.4884	40.5144	-1.02966	1.13244	2.34247e-06	3.91174e-05	0.75113	-1.33133	35.6032	47.3995	-1.4376	-1.23291	0.000474638	0.00280449	0.792395	-1.262	37.4902	47.3126	-1.40679	-1.13211	0.159566	0.275257	2.34247e-06	3.91174e-05	0.167852	0.627089
ARL2BP	1251.39	0.508328	0.632091	1.01901	1.01901	105.264	103.301	-1.05026	1.09057	0.00694961	0.0211984	0.905575	-1.10427	99.1149	109.45	-1.18182	-1.03181	0.096868	0.171911	0.924702	-1.08143	102.804	111.175	-1.19038	1.01786	0.508328	0.632091	0.00694961	0.0211984	0.109794	0.572152
ARL2-SNX15	83.9067	0.883636	0.923666	1.06716	1.06716	7.21938	6.76507	-1.32606	1.51015	0.517523	0.626514	1.11871	1.11871	7.38399	6.60047	-1.26496	1.5831	0.574482	0.678824	1.20082	1.20082	7.40157	6.16374	-1.36073	1.96215	0.883636	0.923666	0.517523	0.626514	0.497115	0.829626
ARL3	392.533	0.433573	0.565037	1.04107	1.04107	33.3692	32.0529	-1.04836	1.13623	0.000363696	0.00200446	1.21969	1.21969	35.9486	29.4735	1.11753	1.33119	0.00166139	0.00721322	1.2628	1.2628	37.4387	29.6474	1.11586	1.42909	0.433573	0.565037	0.000363696	0.00200446	0.253283	0.690761
ARL4A	313.426	0.794712	0.861828	1.01551	1.01551	26.3199	25.9179	-1.21274	1.25066	0.00934117	0.0267177	1.38412	1.38412	30.3271	21.9107	1.12388	1.70462	0.0702737	0.133809	1.42242	1.42242	29.6944	20.876	1.05951	1.90963	0.794712	0.861828	0.00934117	0.0267177	0.374613	0.763885
ARL4C	3444.79	0.107742	0.206182	1.07598	1.07598	297.572	276.559	-1.01658	1.17693	0.509663	0.6194	0.965987	-1.03521	282.099	292.032	-1.13233	1.05661	0.470403	0.585265	1.03859	1.03859	298.19	287.109	-1.09303	1.17902	0.107742	0.206182	0.509663	0.6194	0.3646	0.758974
ARL4D	209.176	1.64768e-08	7.09696e-06	0.550216	-1.81747	12.3737	22.4889	-2.01456	-1.63966	0.854647	0.899613	0.979567	-1.02086	17.2514	17.6112	-1.13156	1.08579	7.39357e-07	2.60368e-05	0.536946	-1.86239	12.1465	22.6214	-2.15429	-1.61004	1.64768e-08	7.09696e-06	0.854647	0.899613	0.869687	0.965758
ARL5A	678.288	0.276846	0.409968	1.03438	1.03438	57.4792	55.5688	-1.0341	1.10642	8.36901e-06	0.000104225	1.24948	1.24948	62.7929	50.2551	1.16813	1.33651	6.0636e-05	0.000596381	1.29358	1.29358	63.6629	49.2146	1.17609	1.4228	0.276846	0.409968	8.36901e-06	0.000104225	0.820249	0.95452
ARL5B	579.793	0.000186306	0.00198223	1.39709	1.39709	56.3199	40.3123	1.2137	1.60818	0.386508	0.502119	1.07495	1.07495	50.0613	46.5709	-1.07084	1.23737	0.000896876	0.00457261	1.48754	1.48754	59.4912	39.9931	1.21911	1.81507	0.000186306	0.00198223	0.386508	0.502119	0.420685	0.786761
ARL6	122.223	0.614701	0.725662	1.02938	1.02938	10.3327	10.0378	-1.10104	1.16667	0.678197	0.764056	1.02301	1.02301	10.3011	10.0694	-1.10788	1.15946	0.517849	0.628188	1.05199	1.05199	10.6552	10.1286	-1.13472	1.25577	0.614701	0.725662	0.678197	0.764056	0.542806	0.849618
ARL6IP1	906.318	0.00366355	0.0166344	1.15471	1.15471	80.9494	70.1036	1.05785	1.26044	0.961405	0.973485	1.01291	1.01291	76.0109	75.0421	-1.07765	1.10566	0.0246904	0.0589465	1.16024	1.16024	85.5457	73.7312	1.02503	1.31328	0.00366355	0.0166344	0.961405	0.973485	0.021588	0.417756
ARL6IP4	802.809	0.136491	0.245205	1.05424	1.05424	68.6671	65.1344	-1.02141	1.13521	0.0110162	0.030376	1.10895	1.10895	70.357	63.4445	1.02985	1.19413	0.00680502	0.0215576	1.1722	1.1722	71.1016	60.6563	1.05573	1.30153	0.136491	0.245205	0.0110162	0.030376	0.340458	0.745961
ARL6IP5	2295.66	0.0135977	0.0439795	1.10062	1.10062	200.468	182.142	1.01778	1.1902	0.000615163	0.00306135	0.855134	-1.16941	176.366	206.244	-1.26459	-1.08139	0.263654	0.376593	0.943817	-1.05953	194.055	205.606	-1.18351	1.05426	0.0135977	0.0439795	0.000615163	0.00306135	0.0192047	0.40476
ARL6IP6	176.213	0.00274074	0.0134835	1.20497	1.20497	16.0494	13.3194	1.07613	1.34923	0.0040992	0.0139567	1.20127	1.20127	16.027	13.3418	1.07283	1.34509	0.000223361	0.00159834	1.45276	1.45276	17.3759	11.9606	1.23806	1.7047	0.00274074	0.0134835	0.0040992	0.0139567	0.734123	0.925606
ARL8A	270.147	0.279568	0.412574	1.04313	1.04313	22.9875	22.037	-1.05413	1.14702	0.645763	0.737448	0.97914	-1.0213	22.275	22.7496	-1.12302	1.07666	0.649248	0.742788	1.02082	1.02082	23.3328	22.8569	-1.12037	1.16751	0.279568	0.412574	0.645763	0.737448	0.226336	0.673454
ARL8B	920.395	0.563338	0.682716	0.978119	-1.02237	75.8512	77.548	-1.11173	1.06361	0.982363	0.988297	1.00045	1.00045	76.7169	76.6823	-1.08692	1.0879	0.670484	0.760052	0.979025	-1.02142	77.5863	79.2486	-1.14993	1.1022	0.563338	0.682716	0.982363	0.988297	0.288229	0.716029
ARMC1	429.789	0.333198	0.467981	1.03506	1.03506	36.4328	35.1987	-1.0424	1.11677	0.485222	0.596958	0.975583	-1.02503	35.3731	36.2584	-1.10595	1.0526	0.84233	0.892034	1.00959	1.00959	36.7023	36.3535	-1.10286	1.12412	0.333198	0.467981	0.485222	0.596958	0.269374	0.702385
ARMC10	325.821	0.687497	0.781752	1.01512	1.01512	27.3554	26.948	-1.08378	1.11679	0.0357991	0.0772443	0.899651	-1.11154	25.7174	28.586	-1.22287	-1.01035	0.194661	0.297979	0.915203	-1.09265	26.563	29.0242	-1.25058	1.04748	0.687497	0.781752	0.0357991	0.0772443	0.295006	0.720634
ARMC5	185.735	3.74205e-05	0.000644716	0.718146	-1.39248	12.9388	18.017	-1.56264	-1.24084	0.177184	0.27483	1.08974	1.08974	16.1425	14.8133	-1.0298	1.22291	0.00532821	0.0178096	0.777915	-1.28549	13.1315	16.8804	-1.51314	-1.09208	3.74205e-05	0.000644716	0.177184	0.27483	0.403845	0.780295
ARMC6	136.001	0.602813	0.715686	0.971978	-1.02883	11.1724	11.4945	-1.19312	1.12719	0.869925	0.91068	0.986082	-1.01411	11.254	11.4128	-1.17605	1.14354	0.628718	0.725547	0.957903	-1.04395	10.9435	11.4245	-1.28727	1.18117	0.602813	0.715686	0.869925	0.91068	0.747897	0.931196
ARMC7	85.6626	6.85601e-05	0.000978725	0.688614	-1.45219	5.82218	8.45492	-1.67127	-1.26183	0.0185886	0.0460056	0.857217	-1.16657	6.58974	7.68736	-1.34255	-1.01365	4.8848e-05	0.000506357	0.57804	-1.72998	5.1102	8.84056	-2.11028	-1.41822	6.85601e-05	0.000978725	0.0185886	0.0460056	0.268924	0.702298
ARMC8	531.262	0.133964	0.241883	1.06001	1.06001	45.5615	42.9822	-1.02196	1.14829	0.116485	0.197639	0.941337	-1.06232	42.934	45.6096	-1.15079	1.01974	0.953783	0.969539	0.997854	-1.00215	44.7429	44.8391	-1.12219	1.11738	0.133964	0.241883	0.116485	0.197639	0.449451	0.802988
ARMC9	485.349	0.00164483	0.00929241	0.823699	-1.21404	36.5358	44.3557	-1.35013	-1.09166	1.44361e-06	2.69942e-05	0.673179	-1.48549	32.5455	48.346	-1.65201	-1.33576	9.40568e-07	3.09175e-05	0.553664	-1.80615	29.3004	52.9208	-2.09898	-1.55417	0.00164483	0.00929241	1.44361e-06	2.69942e-05	0.922521	0.979609
ARMCX1	365.1	0.141549	0.251936	1.07355	1.07355	31.5043	29.3458	-1.03947	1.19801	4.06313e-05	0.000352204	0.741081	-1.34938	25.9005	34.9496	-1.50582	-1.2092	0.00688803	0.0217379	0.804602	-1.24285	28.3739	35.2645	-1.4514	-1.06426	0.141549	0.251936	4.06313e-05	0.000352204	0.0681653	0.514945
ARMCX2	895.447	0.0763389	0.158691	1.07283	1.07283	77.2423	71.9989	-1.00726	1.15931	0.204164	0.307848	1.05076	1.05076	76.4675	72.7737	-1.02842	1.13547	0.0383362	0.0836376	1.12503	1.12503	80.4176	71.4806	1.00819	1.2554	0.0763389	0.158691	0.204164	0.307848	0.383723	0.768197
ARMCX3	1319.7	0.344895	0.479369	0.973498	-1.02722	108.498	111.451	-1.09687	1.0395	0.0195989	0.0479926	1.0844	1.0844	114.428	105.522	1.01554	1.15793	0.254166	0.366405	1.05425	1.05425	115.679	109.727	-1.04076	1.15674	0.344895	0.479369	0.0195989	0.0479926	0.122684	0.585797
ARMCX4	123.94	0.259472	0.391619	0.935457	-1.069	9.98395	10.6728	-1.20636	1.05566	0.222062	0.327869	0.935857	-1.06854	9.98615	10.6706	-1.20584	1.05611	0.105557	0.183943	0.868669	-1.15119	9.08347	10.4568	-1.36581	1.03062	0.259472	0.391619	0.222062	0.327869	0.077708	0.532447
ARMCX5	120.383	0.675267	0.773832	1.02475	1.02475	10.1545	9.90926	-1.09432	1.14916	0.54204	0.6489	1.03448	1.03448	10.2019	9.86189	-1.08403	1.16007	0.469112	0.584144	1.06117	1.06117	10.1535	9.56826	-1.10813	1.24784	0.675267	0.773832	0.54204	0.6489	0.517638	0.841136
ARMCX5-GPRASP2	88.3544	0.35124	0.48542	0.901283	-1.10953	6.98058	7.74516	-1.35084	1.09731	0.557348	0.662465	0.965179	-1.03608	7.23241	7.49333	-1.26142	1.1751	0.2874	0.401108	0.859408	-1.16359	6.26867	7.29417	-1.53698	1.13519	0.35124	0.48542	0.557348	0.662465	0.130546	0.588329
ARMCX6	456.46	0.00565873	0.0230487	1.12837	1.12837	40.3325	35.7441	1.04166	1.22229	0.821219	0.875458	0.993926	-1.00611	37.9225	38.1542	-1.08986	1.07666	0.0480845	0.0994913	1.11745	1.11745	41.451	37.0944	-1.00203	1.25123	0.00565873	0.0230487	0.821219	0.875458	0.109509	0.572152
ARMH3	196.44	0.189962	0.310984	0.948426	-1.05438	15.9367	16.8033	-1.14603	1.03087	0.828836	0.881256	1.00924	1.00924	16.4453	16.2947	-1.07697	1.09697	0.425592	0.541904	0.95616	-1.04585	15.6165	16.3326	-1.17669	1.07578	0.189962	0.310984	0.828836	0.881256	0.223141	0.670436
ARMH4	371.75	0.151438	0.264593	1.0742	1.0742	32.0874	29.871	-1.0339	1.19303	0.00628947	0.0196404	0.84879	-1.17815	28.4455	33.5129	-1.30847	-1.0608	0.240356	0.351145	0.911541	-1.09704	29.3788	32.2299	-1.27251	1.05734	0.151438	0.264593	0.00628947	0.0196404	0.881492	0.969403
ARMT1	311.969	0.455692	0.58464	0.969029	-1.03196	25.5885	26.4063	-1.12348	1.05497	0.702285	0.782676	1.01687	1.01687	26.2149	25.7799	-1.07062	1.10705	0.793282	0.855542	0.98571	-1.0145	26.4118	26.7947	-1.14403	1.11157	0.455692	0.58464	0.702285	0.782676	0.234319	0.677501
ARNT	692.98	0.875354	0.917594	1.00459	1.00459	57.8804	57.6162	-1.06917	1.07899	0.000766083	0.00362468	0.86699	-1.15342	53.6341	61.8625	-1.23885	-1.07388	0.0105807	0.0303683	0.871471	-1.14748	54	61.9642	-1.2695	-1.0372	0.875354	0.917594	0.000766083	0.00362468	0.77195	0.93807
ARNT2	62.9642	9.61625e-06	0.00026266	0.591367	-1.691	3.89968	6.59436	-2.01781	-1.41712	0.0074266	0.0223206	0.817457	-1.22331	4.72002	5.77402	-1.45973	-1.02517	7.4381e-06	0.000132004	0.436474	-2.29109	2.90351	6.65219	-2.94147	-1.78451	9.61625e-06	0.00026266	0.0074266	0.0223206	0.0113487	0.379684
ARNTL	288.413	0.299655	0.433669	0.962413	-1.03905	23.574	24.4947	-1.16867	1.08247	2.80799e-06	4.50252e-05	1.52975	1.52975	29.0674	19.0014	1.36009	1.72058	0.00033546	0.0021655	1.45406	1.45406	29.2864	20.141	1.23135	1.71706	0.299655	0.433669	2.80799e-06	4.50252e-05	0.21077	0.657908
ARNTL2	227.193	0.00514925	0.0214112	1.22623	1.22623	20.8567	17.0088	1.08015	1.39208	0.0719327	0.1354	0.905409	-1.10447	17.9929	19.8726	-1.25385	1.02786	0.337208	0.453936	1.10833	1.10833	20.1364	18.1682	-1.07954	1.32611	0.00514925	0.0214112	0.0719327	0.1354	0.764051	0.936206
ARPC1A	510.558	0.959222	0.974514	1.00498	1.00498	42.6523	42.4408	-1.07377	1.0845	0.0018705	0.00738677	1.14644	1.14644	45.4492	39.6438	1.06238	1.23714	0.0152626	0.0403311	1.14767	1.14767	46.7635	40.7467	1.0305	1.27815	0.959222	0.974514	0.0018705	0.00738677	0.131048	0.588398
ARPC1B	1081.87	0.339285	0.474316	0.969111	-1.03187	88.7416	91.5701	-1.11552	1.04767	0.000206841	0.00129312	0.834717	-1.19801	82.034	98.2777	-1.29513	-1.10818	0.000857126	0.00441499	0.809278	-1.23567	80.9272	99.9993	-1.37967	-1.1067	0.339285	0.474316	0.000206841	0.00129312	0.925757	0.979766
ARPC2	2882.3	0.374092	0.507512	1.02971	1.02971	243.708	236.676	-1.04403	1.107	0.0365594	0.0786672	0.929775	-1.07553	231.451	248.933	-1.15625	-1.00044	0.335597	0.452254	0.958598	-1.04319	241.926	252.375	-1.15561	1.06191	0.374092	0.507512	0.0365594	0.0786672	0.108858	0.571801
ARPC3	1005.46	0.0139149	0.044693	1.10209	1.10209	87.8579	79.7193	1.01799	1.19314	0.218297	0.323611	0.961923	-1.03958	82.1624	85.4148	-1.12547	1.04139	0.291692	0.405647	1.05771	1.05771	89.5529	84.6667	-1.05776	1.18337	0.0139149	0.044693	0.218297	0.323611	0.0445496	0.47398
ARPC4	902.839	0.886127	0.92516	1.00725	1.00725	75.5085	74.9647	-1.07092	1.08651	0.00744302	0.0223541	0.892401	-1.12057	70.9587	79.5144	-1.20875	-1.03883	0.0519015	0.105569	0.89828	-1.11324	70.7521	78.764	-1.23911	-1.00015	0.886127	0.92516	0.00744302	0.0223541	0.740461	0.9276
ARPC4-TTLL3	52.861	0.149186	0.261836	1.2083	1.2083	4.82059	3.98958	-1.06596	1.55628	0.337594	0.452068	1.13085	1.13085	4.67559	4.13458	-1.13896	1.45654	0.0972483	0.172473	1.33513	1.33513	5.466	4.09397	-1.07132	1.90972	0.149186	0.261836	0.337594	0.452068	0.165074	0.6265
ARPC5	1809.97	0.0076753	0.0289995	1.10157	1.10157	158.12	143.541	1.0316	1.17628	0.677433	0.763426	1.01511	1.01511	151.962	149.7	-1.05192	1.08396	0.0251215	0.0598269	1.11547	1.11547	162.697	145.856	1.01661	1.22394	0.0076753	0.0289995	0.677433	0.763426	0.158194	0.616672
ARPC5L	235.572	0.000691317	0.00497422	0.827829	-1.20798	17.7819	21.4801	-1.3243	-1.10187	0.872274	0.912168	1.00977	1.00977	19.7265	19.5355	-1.08568	1.10701	0.00985616	0.0287111	0.837125	-1.19456	18.0265	21.5339	-1.36043	-1.04892	0.000691317	0.00497422	0.872274	0.912168	0.733182	0.925606
ARPIN	224.856	0.497988	0.622817	0.965177	-1.03608	18.406	19.0701	-1.16093	1.08148	0.0679943	0.129607	0.90122	-1.10961	17.7645	19.7116	-1.24331	1.00982	0.0798529	0.147967	0.862831	-1.15898	16.4249	19.0361	-1.3613	1.01345	0.497988	0.622817	0.0679943	0.129607	0.0580114	0.501207
ARPIN-AP3S2	155.361	0.120743	0.223902	0.892757	-1.12013	12.2132	13.6803	-1.32132	1.05311	0.0438967	0.0911275	0.844411	-1.18426	11.8546	14.0389	-1.39697	-1.00394	0.016599	0.0431056	0.738336	-1.3544	10.3032	13.9546	-1.71081	-1.07224	0.120743	0.223902	0.0438967	0.0911275	0.0679131	0.514945
ARPP19	1596.79	0.488848	0.615285	0.972787	-1.02797	131.231	134.902	-1.117	1.05703	0.169209	0.264994	0.948741	-1.05403	129.566	136.566	-1.14531	1.0309	0.149377	0.241693	0.921865	-1.08476	125.905	136.576	-1.21995	1.03676	0.488848	0.615285	0.169209	0.264994	0.437852	0.79616
ARRB1	68.2819	0.00267611	0.0132648	0.797379	-1.25411	5.0487	6.33161	-1.45695	-1.07951	0.0227722	0.0542219	0.856444	-1.16762	5.25014	6.13017	-1.35647	-1.00506	0.000679648	0.00368148	0.667146	-1.49892	4.33522	6.49816	-1.85293	-1.21255	0.00267611	0.0132648	0.0227722	0.0542219	0.0999202	0.561973
ARRB2	28.1243	0.746028	0.825315	0.972894	-1.02786	2.31149	2.37589	-1.2491	1.1823	0.853368	0.898619	1.02087	1.02087	2.3679	2.31949	-1.19039	1.24061	0.92137	0.947742	0.99314	-1.00691	2.31432	2.3303	-1.32654	1.3084	0.746028	0.825315	0.853368	0.898619	0.819958	0.95452
ARRDC1	69.7743	0.0628306	0.137038	1.129	1.129	6.16683	5.46222	-1.00855	1.28553	0.649689	0.740646	1.02258	1.02258	5.87945	5.7496	-1.1135	1.16436	0.100594	0.177099	1.16589	1.16589	5.86446	5.03001	-1.03059	1.40089	0.0628306	0.137038	0.649689	0.740646	0.0506875	0.484124
ARRDC1-AS1	44.423	0.11125	0.211028	0.876374	-1.14107	3.45802	3.94582	-1.34035	1.02943	0.2163	0.321337	1.11292	1.11292	3.89976	3.50407	-1.05547	1.3073	0.776267	0.843351	0.973236	-1.0275	3.34978	3.4419	-1.29017	1.22204	0.11125	0.211028	0.2163	0.321337	0.0533037	0.488493
ARRDC2	232.352	0.0931158	0.184973	1.10069	1.10069	20.2908	18.4346	-1.01383	1.22828	0.00548622	0.0175654	1.18995	1.18995	21.0421	17.6832	1.06634	1.32788	0.00307591	0.0116221	1.29698	1.29698	22.7756	17.5605	1.11064	1.51458	0.0931158	0.184973	0.00548622	0.0175654	0.188558	0.642569
ARRDC3	221.651	1.52395e-06	8.07045e-05	0.427668	-2.33826	11.0662	25.8757	-2.80781	-1.94724	1.20869e-06	2.34801e-05	2.26829	2.26829	25.6388	11.3031	1.88897	2.72378	0.900373	0.93302	0.966556	-1.0346	13.6939	14.1678	-1.34019	1.25204	1.52395e-06	8.07045e-05	1.20869e-06	2.34801e-05	0.0301983	0.43287
ARRDC4	799.396	0.213958	0.339415	0.936334	-1.068	64.426	68.8066	-1.19205	1.04509	3.86876e-06	5.73927e-05	1.44817	1.44817	78.8114	54.4212	1.29747	1.61639	0.00060009	0.00335981	1.35893	1.35893	75.757	55.7475	1.16334	1.58741	0.213958	0.339415	3.86876e-06	5.73927e-05	0.789179	0.945046
ARSA	361.384	0.248281	0.379268	0.927256	-1.07845	28.9787	31.2521	-1.20776	1.03844	0.235524	0.34302	1.08605	1.08605	31.3576	28.8731	-1.03117	1.21627	0.980553	0.988099	1.00721	1.00721	29.5099	29.2987	-1.16529	1.18215	0.248281	0.379268	0.235524	0.34302	0.528894	0.84492
ARSB	498.009	0.425815	0.557592	1.04131	1.04131	42.3406	40.6609	-1.08871	1.18052	0.00551695	0.0176472	0.836596	-1.19532	37.8084	45.1931	-1.35512	-1.05437	0.0993483	0.175227	0.873937	-1.14425	39.5498	45.2548	-1.36642	1.04362	0.425815	0.557592	0.00551695	0.0176472	0.359855	0.756344
ARSD	194.69	0.148443	0.260788	1.06653	1.06653	16.7465	15.7018	-1.02541	1.1664	0.644524	0.736776	1.01552	1.01552	16.349	16.0992	-1.07693	1.11061	0.179089	0.278824	1.08614	1.08614	16.3233	15.0288	-1.04494	1.23271	0.148443	0.260788	0.644524	0.736776	0.12407	0.58725
ARSG	67.6629	0.000493666	0.00392014	0.689142	-1.45108	4.60089	6.67626	-1.72678	-1.2194	0.97299	0.981634	1.03119	1.03119	5.72516	5.552	-1.154	1.22711	0.00586217	0.0191436	0.696353	-1.43605	4.36232	6.26453	-1.83657	-1.12288	0.000493666	0.00392014	0.97299	0.981634	0.119807	0.582287
ARSI	48.1786	0.167442	0.284947	0.882312	-1.13339	3.76386	4.26591	-1.39814	1.08842	0.751582	0.820846	0.971803	-1.02901	3.95747	4.0723	-1.26939	1.19881	0.228895	0.338559	0.854298	-1.17055	3.61692	4.23379	-1.57517	1.1496	0.167442	0.284947	0.751582	0.820846	0.626229	0.883731
ARSJ	296.282	0.000111467	0.00138678	1.263	1.263	27.5597	21.8207	1.14711	1.3906	6.31426e-08	2.81492e-06	1.63672	1.63672	30.6524	18.728	1.48653	1.80207	3.36653e-08	3.72135e-06	2.10089	2.10089	33.708	16.0446	1.83354	2.40722	0.000111467	0.00138678	6.31426e-08	2.81492e-06	0.400775	0.77898
ARSK	272.167	0.110087	0.209522	1.10367	1.10367	23.7983	21.5629	-1.0205	1.24307	0.0544687	0.108304	1.11561	1.11561	23.9201	21.4412	-1.00958	1.25652	0.0180806	0.0459448	1.23165	1.23165	25.0655	20.3511	1.04097	1.45726	0.110087	0.209522	0.0544687	0.108304	0.966319	0.991943
ARSL	25.9545	0.119043	0.22167	0.84801	-1.17923	1.98499	2.34077	-1.53543	1.10416	0.190488	0.291057	0.826777	-1.20952	1.95779	2.36797	-1.57486	1.07651	0.0505254	0.103263	0.7112	-1.40607	1.88625	2.65221	-2.04231	1.03301	0.119043	0.22167	0.190488	0.291057	0.573458	0.86354
ARV1	139.58	0.166923	0.284336	0.919087	-1.08804	11.1412	12.1221	-1.25378	1.05909	0.311058	0.425427	0.944571	-1.05868	11.3001	11.9632	-1.21995	1.08846	0.0985412	0.174148	0.86645	-1.15414	10.6656	12.3095	-1.41039	1.05883	0.166923	0.284336	0.311058	0.425427	0.586712	0.867955
AS3MT	111.722	0.000126786	0.00152131	1.34707	1.34707	10.6869	7.93345	1.19663	1.51643	0.177833	0.275563	0.92232	-1.08422	8.93396	9.6864	-1.22053	1.03828	0.0145676	0.0389729	1.24492	1.24492	10.1713	8.17026	1.05294	1.47189	0.000126786	0.00152131	0.177833	0.275563	0.735	0.926197
ASAH1	574.519	0.132045	0.239178	0.94515	-1.05803	46.5265	49.2266	-1.14241	1.02053	4.00089e-06	5.87252e-05	0.76664	-1.30439	41.5524	54.2007	-1.40842	-1.20805	2.00714e-05	0.000269873	0.726267	-1.3769	40.7222	56.0706	-1.53473	-1.23531	0.132045	0.239178	4.00089e-06	5.87252e-05	0.836914	0.960511
ASAH2B	88.0492	0.510181	0.633529	0.951391	-1.05109	7.15466	7.52021	-1.26727	1.14706	0.769791	0.835037	1.03528	1.03528	7.46464	7.21023	-1.16458	1.24821	0.793205	0.855533	0.985136	-1.01509	7.36633	7.47748	-1.32244	1.28342	0.510181	0.633529	0.769791	0.835037	0.830823	0.958323
ASAP1	656.42	0.256487	0.388414	1.04597	1.04597	55.9307	53.4727	-1.03366	1.13087	0.00114538	0.00496495	0.858522	-1.16479	50.5376	58.8658	-1.25935	-1.07734	0.0550721	0.11056	0.896766	-1.11512	50.9932	56.8634	-1.24525	1.00142	0.256487	0.388414	0.00114538	0.00496495	0.529895	0.845082
ASAP2	750.321	4.29148e-06	0.000151855	1.28019	1.28019	70.21	54.8435	1.19479	1.37169	1.17697e-05	0.000137142	1.25094	1.25094	69.4974	55.556	1.16749	1.34036	1.58584e-07	9.08657e-06	1.58871	1.58871	79.091	49.7832	1.44092	1.75165	4.29148e-06	0.000151855	1.17697e-05	0.000137142	0.336964	0.74314
ASAP3	356.32	0.0611674	0.134609	0.939403	-1.06451	28.7655	30.6211	-1.1601	1.02376	1.12953e-08	8.98661e-07	0.598515	-1.6708	22.2355	37.1511	-1.82084	-1.53313	1.15441e-07	7.38113e-06	0.550472	-1.81662	20.5372	37.3084	-2.05154	-1.60861	0.0611674	0.134609	1.12953e-08	8.98661e-07	0.118499	0.58137
ASB1	396.364	3.21557e-05	0.000575468	0.763708	-1.3094	28.6051	37.4555	-1.42978	-1.19916	3.23481e-05	0.000295365	1.31474	1.31474	37.5215	28.5391	1.20405	1.43561	0.997887	0.998969	1.00445	1.00445	29.8222	29.6902	-1.12743	1.13748	3.21557e-05	0.000575468	3.23481e-05	0.000295365	0.00133395	0.232808
ASB13	125.414	0.349366	0.48386	0.955615	-1.04645	10.2139	10.6883	-1.20388	1.09939	8.25563e-05	0.000616555	0.707554	-1.41332	8.6612	12.2411	-1.62595	-1.22849	0.000439472	0.00264807	0.65621	-1.5239	7.73856	11.7928	-1.85796	-1.24991	0.349366	0.48386	8.25563e-05	0.000616555	0.0631251	0.508379
ASB16-AS1	28.6237	0.593883	0.708423	0.934558	-1.07002	2.30462	2.466	-1.34404	1.17388	0.329265	0.443857	1.11614	1.11614	2.51622	2.25439	-1.12538	1.40197	0.746305	0.820055	1.04356	1.04356	2.40657	2.30612	-1.32287	1.44062	0.593883	0.708423	0.329265	0.443857	0.771032	0.937695
ASB3	200.848	0.00400192	0.0177508	1.19524	1.19524	18.2259	15.2487	1.06827	1.3373	0.962114	0.97373	1.00911	1.00911	16.8132	16.6614	-1.10875	1.12905	0.0262972	0.0619035	1.19914	1.19914	18.8413	15.7123	1.02305	1.40555	0.00400192	0.0177508	0.962114	0.97373	0.23758	0.678331
ASB6	252.055	0.544161	0.664884	0.972191	-1.0286	20.7084	21.3008	-1.13683	1.07448	0.195608	0.297208	1.06582	1.06582	21.6739	20.3353	-1.03696	1.17797	0.608398	0.708174	1.03525	1.03525	21.9169	21.1706	-1.11276	1.19258	0.544161	0.664884	0.195608	0.297208	0.252537	0.689345
ASB7	217.628	0.220262	0.346948	1.06125	1.06125	18.6746	17.5968	-1.04096	1.17238	0.107711	0.185498	1.08656	1.08656	18.888	17.3833	-1.01671	1.20034	0.0528165	0.106978	1.14804	1.14804	20.0272	17.4447	-1.00279	1.32167	0.220262	0.346948	0.107711	0.185498	0.175277	0.634006
ASB8	320.851	0.428379	0.559709	0.966624	-1.03453	26.2838	27.1913	-1.13701	1.06238	0.792785	0.852707	1.01053	1.01053	26.8776	26.5975	-1.08761	1.11063	0.70387	0.78676	0.977368	-1.02316	27.0993	27.7268	-1.16938	1.11705	0.428379	0.559709	0.792785	0.852707	0.275306	0.706227
ASCC1	366.267	0.00367283	0.0166584	1.13553	1.13553	32.4594	28.5851	1.05029	1.2277	0.374906	0.491235	0.971211	-1.02964	30.0765	30.968	-1.11321	1.05004	0.0860258	0.156868	1.10135	1.10135	32.412	29.4293	-1.01392	1.22986	0.00367283	0.0166584	0.374906	0.491235	0.423858	0.788556
ASCC2	344.94	0.195516	0.317663	1.05144	1.05144	29.4659	28.0242	-1.03202	1.14093	0.141541	0.230168	0.944297	-1.05899	27.9215	29.5686	-1.14912	1.02467	0.889077	0.924623	0.992958	-1.00709	28.9655	29.1709	-1.13041	1.11455	0.195516	0.317663	0.141541	0.230168	0.57581	0.86485
ASCC3	1007.57	1.30898e-06	7.45059e-05	1.32518	1.32518	95.7071	72.2219	1.23308	1.42416	0.0119436	0.0322848	0.915197	-1.09266	80.2467	87.6824	-1.17427	-1.01672	0.00170373	0.00736377	1.20844	1.20844	93.0476	76.9982	1.0914	1.33803	1.30898e-06	7.45059e-05	0.0119436	0.0322848	0.26532	0.699725
ASCL2	64.2356	0.117545	0.219711	0.846359	-1.18153	4.90753	5.7984	-1.49782	1.07293	9.90102e-05	0.000710768	1.64617	1.64617	6.66011	4.04582	1.29855	2.08685	0.016757	0.0433987	1.38226	1.38226	6.2319	4.50847	-1.0118	1.9332	0.117545	0.219711	9.90102e-05	0.000710768	0.592626	0.870983
ASF1A	247.781	0.957033	0.973218	0.996853	-1.00316	20.6159	20.6809	-1.0998	1.09288	0.192368	0.293404	1.05746	1.05746	21.225	20.0718	-1.03677	1.15932	0.367374	0.485235	1.05334	1.05334	21.4889	20.4007	-1.08123	1.19965	0.957033	0.973218	0.192368	0.293404	0.508688	0.835836
ASF1B	21.2221	0.219425	0.34589	1.36351	1.36351	2.04051	1.49651	-1.0735	1.99582	0.446066	0.558914	0.831551	-1.20257	1.60586	1.93116	-1.76024	1.21717	0.726624	0.804633	1.12895	1.12895	1.91469	1.69599	-1.51818	1.93496	0.219425	0.34589	0.446066	0.558914	0.726986	0.924493
ASH1L	1116.58	0.895503	0.932067	0.992897	-1.00715	92.717	93.3802	-1.07173	1.05656	0.00410403	0.0139682	1.10507	1.10507	97.6931	88.4041	1.03849	1.17593	0.0340322	0.0759065	1.09996	1.09996	94.917	86.2912	1.00741	1.20101	0.895503	0.932067	0.00410403	0.0139682	0.0941575	0.554774
ASH2L	356.085	0.733944	0.816648	1.0113	1.0113	29.8404	29.5071	-1.06117	1.08528	0.0708722	0.133861	0.936996	-1.06724	28.7085	30.6389	-1.14532	1.00554	0.27198	0.385097	0.947654	-1.05524	28.9126	30.5096	-1.16604	1.04716	0.733944	0.816648	0.0708722	0.133861	0.929702	0.980844
ASIC1	99.9479	0.934495	0.95875	1.01352	1.01352	8.38491	8.27308	-1.16873	1.20055	0.972549	0.981269	1.0045	1.0045	8.34769	8.3103	-1.17923	1.18986	0.934291	0.957127	1.02146	1.02146	7.1026	6.95337	-1.24391	1.29787	0.934495	0.95875	0.972549	0.981269	0.00144405	0.232808
ASL	162.315	0.225362	0.353226	1.0583	1.0583	13.9094	13.1431	-1.05575	1.18244	0.000217359	0.00134341	1.29381	1.29381	15.2588	11.7937	1.15798	1.44557	0.000620192	0.0034507	1.37995	1.37995	15.3679	11.1366	1.17962	1.6143	0.225362	0.353226	0.000217359	0.00134341	0.345673	0.747494
ASMTL	257.913	0.605518	0.717534	1.0287	1.0287	21.7969	21.1887	-1.08439	1.14754	0.00174938	0.00701042	0.817146	-1.22377	19.33	23.6556	-1.36514	-1.09704	0.0315349	0.0715536	0.841619	-1.18819	19.7535	23.4708	-1.38684	-1.01799	0.605518	0.717534	0.00174938	0.00701042	0.830316	0.958206
ASNS	1182.73	0.00821038	0.030423	1.19165	1.19165	107.18	89.9421	1.05168	1.35025	0.00019424	0.00123266	1.33123	1.33123	112.565	84.5571	1.17486	1.5084	6.08321e-05	0.000597369	1.60797	1.60797	119.665	74.4197	1.34752	1.91876	0.00821038	0.030423	0.00019424	0.00123266	0.337512	0.743145
ASNSD1	615.457	0.0993675	0.194625	0.924382	-1.0818	49.2727	53.3034	-1.20018	1.02553	0.661284	0.75044	1.02503	1.02503	51.9219	50.6543	-1.08233	1.13718	0.364748	0.482424	0.948739	-1.05403	51.1387	53.9018	-1.22076	1.09881	0.0993675	0.194625	0.661284	0.75044	0.311438	0.730001
ASPH	4083.04	0.804936	0.868261	1.01007	1.01007	341.958	338.548	-1.06015	1.08161	2.74313e-08	1.58632e-06	1.46008	1.46008	403.887	276.619	1.36351	1.56349	1.11602e-06	3.49629e-05	1.47299	1.47299	406.958	276.28	1.33713	1.62266	0.804936	0.868261	2.74313e-08	1.58632e-06	0.830447	0.958206
ASPHD1	55.9951	0.160759	0.27656	0.880549	-1.13566	4.36986	4.96266	-1.36221	1.05621	0.069913	0.132557	1.20168	1.20168	5.09371	4.23881	1.00183	1.44142	0.734842	0.811147	1.05728	1.05728	4.83813	4.57602	-1.2233	1.36745	0.160759	0.27656	0.069913	0.132557	0.619949	0.881478
ASPHD2	56.1229	0.0312616	0.0822949	0.847563	-1.17985	4.29103	5.06279	-1.36357	-1.02089	0.129711	0.215362	1.10561	1.10561	4.91149	4.44233	-1.04531	1.27777	0.581154	0.684056	0.934874	-1.06966	4.34372	4.64632	-1.31259	1.14719	0.0312616	0.0822949	0.129711	0.215362	0.323739	0.73551
ASPM	141.022	0.000623196	0.00462802	1.49866	1.49866	14.0971	9.4065	1.22719	1.83018	0.235434	0.342951	0.906009	-1.10374	11.1723	12.3313	-1.3479	1.10643	0.0385163	0.0839043	1.32681	1.32681	14.3378	10.8062	1.00016	1.76015	0.000623196	0.00462802	0.235434	0.342951	0.116483	0.577836
ASPN	62166.4	0.0179055	0.0540496	1.13571	1.13571	5509.71	4851.36	1.02075	1.26361	0.000570699	0.00287792	0.810373	-1.234	4637.9	5723.17	-1.37297	-1.10909	0.216114	0.323791	0.922712	-1.08376	5096.69	5523.6	-1.26031	1.07303	0.0179055	0.0540496	0.000570699	0.00287792	0.20826	0.655413
ASPSCR1	84.3766	0.800178	0.864995	1.01794	1.01794	7.0939	6.96886	-1.14293	1.18431	0.0328226	0.0720287	0.847513	-1.17992	6.45104	7.61173	-1.37276	-1.01417	0.155369	0.249418	0.859583	-1.16335	6.33987	7.37551	-1.44107	1.06478	0.800178	0.864995	0.0328226	0.0720287	0.53027	0.845082
ASS1	676.623	0.0638536	0.138809	0.871816	-1.14703	52.5239	60.2466	-1.30649	-1.00704	0.100488	0.175528	1.1155	1.1155	59.4637	53.3069	-1.02108	1.27057	0.85774	0.903376	0.973151	-1.02759	56.7546	58.3204	-1.23528	1.16984	0.0638536	0.138809	0.100488	0.175528	0.407852	0.781373
ASTE1	93.1424	0.00300985	0.01446	0.782008	-1.27876	6.81236	8.71137	-1.48065	-1.1044	0.0154108	0.039527	0.836353	-1.19567	7.07017	8.45357	-1.38444	-1.03264	0.00056555	0.00320521	0.644918	-1.55058	5.96168	9.24409	-1.90778	-1.26027	0.00300985	0.01446	0.0154108	0.039527	0.346327	0.747532
ASTN2	28.4141	0.941245	0.963222	0.981828	-1.01851	2.34613	2.38955	-1.29649	1.24979	0.069426	0.131813	0.797312	-1.25421	2.10081	2.63487	-1.59652	1.01492	0.16983	0.267475	0.789508	-1.26661	2.166	2.74348	-1.7818	1.11063	0.941245	0.963222	0.069426	0.131813	0.489102	0.825777
ASXL1	863.993	0.000393896	0.00331995	1.18017	1.18017	77.9495	66.0493	1.09498	1.27199	0.592066	0.692777	1.01943	1.01943	72.6922	71.3067	-1.05725	1.09874	0.00248333	0.00988776	1.2015	1.2015	79.2207	65.935	1.08071	1.33579	0.000393896	0.00331995	0.592066	0.692777	0.687302	0.910881
ASXL2	313.047	0.955205	0.971776	1.00891	1.00891	26.203	25.9715	-1.10989	1.12977	0.0115847	0.0315329	0.861636	-1.16058	24.1483	28.0261	-1.2996	-1.03643	0.0623202	0.121651	0.869659	-1.14988	24.3286	27.9749	-1.34939	1.02055	0.955205	0.971776	0.0115847	0.0315329	0.950168	0.987103
ATAD1	645.29	0.000311135	0.00284742	1.18052	1.18052	58.2261	49.3223	1.09605	1.27151	0.000831338	0.00385888	0.86228	-1.15972	49.7975	57.7509	-1.2491	-1.07673	0.703658	0.786663	1.01769	1.01769	54.6578	53.7075	-1.0914	1.13037	0.000311135	0.00284742	0.000831338	0.00385888	0.458964	0.80998
ATAD2	196.443	2.59032e-05	0.000507142	1.34301	1.34301	18.7668	13.9736	1.21124	1.48912	0.000109933	0.000773134	0.780251	-1.28164	14.3495	18.3909	-1.42107	-1.15589	0.535433	0.643829	1.0457	1.0457	17.2035	16.4518	-1.10668	1.21013	2.59032e-05	0.000507142	0.000109933	0.000773134	0.0651494	0.511088
ATAD2B	151.409	0.189347	0.310222	1.07995	1.07995	13.1024	12.1324	-1.0339	1.20584	0.00457809	0.0152209	0.837598	-1.19389	11.5023	13.7325	-1.33305	-1.06925	0.171693	0.269617	0.903655	-1.10662	11.8195	13.0796	-1.29335	1.05614	0.189347	0.310222	0.00457809	0.0152209	0.684433	0.908952
ATAD3A	293.089	0.262575	0.395112	1.06702	1.06702	25.216	23.6322	-1.04169	1.186	0.000107507	0.000758687	0.760262	-1.31534	21.0977	27.7505	-1.462	-1.18338	0.00906495	0.0269789	0.810924	-1.23316	21.7402	26.8092	-1.43202	-1.06192	0.262575	0.395112	0.000107507	0.000758687	0.974408	0.993614
ATAD3B	103.581	0.791776	0.859483	1.03955	1.03955	8.79909	8.46433	-1.14888	1.24156	0.432243	0.546196	0.940666	-1.06308	8.3678	8.89562	-1.26966	1.12346	0.708131	0.789897	0.975674	-1.02493	7.74312	7.93617	-1.31753	1.25421	0.791776	0.859483	0.432243	0.546196	0.0300482	0.43287
ATAD5	24.7484	0.0936436	0.185814	1.17917	1.17917	2.23193	1.8928	-1.07114	1.48935	0.0152154	0.0391141	0.744608	-1.34299	1.76046	2.36428	-1.69627	-1.06329	0.495846	0.608649	0.880851	-1.13527	1.95679	2.22148	-1.57954	1.22556	0.0936436	0.185814	0.0152154	0.0391141	0.582427	0.86681
ATAT1	44.401	0.0100007	0.0349695	0.7657	-1.30599	3.2091	4.19107	-1.5724	-1.08473	0.774036	0.83855	1.01984	1.01984	3.73642	3.66375	-1.18057	1.22787	0.0760699	0.142543	0.780859	-1.28064	3.24004	4.14933	-1.66511	1.01529	0.0100007	0.0349695	0.774036	0.83855	0.925517	0.979766
ATE1	172.218	0.005942	0.0239195	1.13382	1.13382	15.2515	13.4515	1.03609	1.24076	0.000724815	0.00346751	0.833301	-1.20005	13.0466	15.6565	-1.31324	-1.09661	0.439698	0.555728	0.946644	-1.05636	14.3692	15.1791	-1.19998	1.07534	0.005942	0.0239195	0.000724815	0.00346751	0.131591	0.588922
ATF1	394.45	0.307107	0.441322	1.0471	1.0471	33.6271	32.1145	-1.05442	1.15609	0.0117816	0.0319992	1.1501	1.1501	35.1656	30.576	1.04168	1.26981	0.0144726	0.0387849	1.20197	1.20197	36.3159	30.2137	1.04491	1.38263	0.307107	0.441322	0.0117816	0.0319992	0.587495	0.868552
ATF2	800.378	2.92867e-05	0.000544375	1.32963	1.32963	76.1356	57.2607	1.20427	1.46804	0.396257	0.511791	0.97517	-1.02546	65.8597	67.5366	-1.13221	1.07668	0.00207263	0.0086068	1.28079	1.28079	78.4458	61.2479	1.11342	1.47333	2.92867e-05	0.000544375	0.396257	0.511791	0.0522706	0.485666
ATF3	150.894	0.591829	0.707081	1.47531	1.47531	14.989	10.1599	-1.45791	3.17318	0.265345	0.376041	1.53352	1.53352	15.2225	9.92649	-1.40257	3.29839	0.247259	0.358958	2.1008	2.1008	19.323	9.19791	-1.40605	6.2054	0.591829	0.707081	0.265345	0.376041	0.892865	0.971461
ATF4	6392.32	0.0626245	0.136769	1.0685	1.0685	550.335	515.052	-1.0014	1.1433	0.460973	0.573595	1.02563	1.02563	539.433	525.953	-1.04327	1.09743	0.0697176	0.133037	1.09212	1.09212	578.107	529.344	-1.0076	1.20178	0.0626245	0.136769	0.460973	0.573595	0.0261834	0.425025
ATF5	323.035	0.00352243	0.0160579	0.79674	-1.25512	23.8743	29.965	-1.44016	-1.09385	1.00249e-07	3.78313e-06	1.98628	1.98628	35.8103	18.0289	1.73107	2.27911	0.000236877	0.00167071	1.58405	1.58405	31.7076	20.0168	1.30408	1.92413	0.00352243	0.0160579	1.00249e-07	3.78313e-06	0.97376	0.993485
ATF6	573.323	0.262095	0.394532	1.03906	1.03906	48.6921	46.8616	-1.02967	1.11168	0.0105839	0.0294511	0.91096	-1.09774	45.5507	50.003	-1.17446	-1.02603	0.220755	0.329013	0.9463	-1.05675	46.2012	48.823	-1.16269	1.04117	0.262095	0.394532	0.0105839	0.0294511	0.741465	0.928486
ATF6B	357.179	0.922959	0.951622	1.00054	1.00054	29.773	29.7568	-1.10686	1.10807	0.181253	0.279924	0.938907	-1.06507	28.8271	30.7028	-1.17952	1.03981	0.369458	0.487267	0.940115	-1.0637	29.192	31.0516	-1.22888	1.08611	0.922959	0.951622	0.181253	0.279924	0.568001	0.860541
ATF7	565.779	0.465515	0.593221	0.972425	-1.02836	46.4891	47.8074	-1.11487	1.05423	0.0265017	0.0610716	0.914798	-1.09314	45.0503	49.2462	-1.1851	-1.00831	0.0386425	0.0840912	0.889353	-1.12441	44.3215	49.8356	-1.26048	-1.00303	0.465515	0.593221	0.0265017	0.0610716	0.908661	0.975345
ATF7IP	659.413	0.204508	0.329026	1.0816	1.0816	57.1051	52.797	-1.0239	1.19781	6.07049e-06	8.10112e-05	0.702513	-1.42346	45.3492	64.5529	-1.5764	-1.28536	0.000942994	0.00474383	0.755335	-1.32392	45.986	60.8816	-1.52947	-1.14599	0.204508	0.329026	6.07049e-06	8.10112e-05	0.417645	0.785893
ATG10	67.1189	0.166897	0.284336	1.12278	1.12278	5.91675	5.26974	-1.02976	1.29815	0.740885	0.812073	1.02825	1.02825	5.67116	5.51533	-1.12443	1.18886	0.224864	0.333624	1.15762	1.15762	5.89654	5.0937	-1.06066	1.42136	0.166897	0.284336	0.740885	0.812073	0.545466	0.851252
ATG101	606.232	0.305798	0.440263	0.964267	-1.03706	49.6003	51.4383	-1.14565	1.06524	0.33565	0.450381	0.956091	-1.04593	49.3853	51.6533	-1.15544	1.0562	0.168013	0.265175	0.923526	-1.08281	49.5861	53.6922	-1.24656	1.06319	0.305798	0.440263	0.33565	0.450381	0.380574	0.766621
ATG12	722.107	0.0544651	0.123481	0.924679	-1.08146	57.8206	62.5305	-1.17469	1.0044	0.00691006	0.021112	1.12459	1.12459	63.7043	56.6468	1.03533	1.22154	0.450773	0.566345	1.03833	1.03833	63.6004	61.2528	-1.08257	1.16715	0.0544651	0.123481	0.00691006	0.021112	0.0562903	0.49808
ATG13	774.749	0.000109877	0.0013777	0.818774	-1.22134	58.1293	70.9955	-1.32371	-1.12688	0.0167446	0.0421771	0.910579	-1.0982	61.5407	67.5841	-1.19026	-1.01327	6.35392e-05	0.000618603	0.736583	-1.35762	52.8763	71.786	-1.52131	-1.21155	0.000109877	0.0013777	0.0167446	0.0421771	0.0473551	0.477821
ATG14	217.624	0.0225797	0.0641297	1.15156	1.15156	19.4128	16.8578	1.03125	1.2859	0.0314275	0.0697019	1.14406	1.14406	19.3538	16.9168	1.02454	1.27752	0.00372177	0.0135456	1.30084	1.30084	21.5855	16.5935	1.11289	1.52053	0.0225797	0.0641297	0.0314275	0.0697019	0.0880582	0.544522
ATG16L1	219.519	0.328585	0.463507	0.954653	-1.0475	17.8688	18.7176	-1.18077	1.07611	0.0264242	0.0609649	0.869603	-1.14995	17.0174	19.5691	-1.29625	-1.02016	0.0272813	0.0636717	0.827576	-1.20835	16.3215	19.722	-1.43135	-1.02009	0.328585	0.463507	0.0264242	0.0609649	0.58936	0.869557
ATG16L2	57.8816	0.100762	0.196474	0.891916	-1.12118	4.54791	5.09903	-1.31774	1.04828	0.301837	0.415592	0.934441	-1.07016	4.66	4.98694	-1.25778	1.09826	0.0658943	0.127255	0.815353	-1.22646	3.8773	4.75537	-1.54123	1.02461	0.100762	0.196474	0.301837	0.415592	0.0119345	0.379684
ATG2A	146.179	0.118117	0.220497	0.92217	-1.0844	11.6884	12.6748	-1.21162	1.03036	0.0765824	0.142197	0.913981	-1.09411	11.6341	12.7291	-1.22248	1.02121	0.0246434	0.0588772	0.832456	-1.20126	10.3417	12.4231	-1.40532	-1.02684	0.118117	0.220497	0.0765824	0.142197	0.022217	0.417756
ATG2B	501.88	0.0179401	0.0541279	1.09184	1.09184	43.6595	39.9871	1.01905	1.16983	0.000792495	0.00372846	0.868926	-1.15085	38.8901	44.7565	-1.23305	-1.07412	0.261962	0.374586	0.948488	-1.05431	40.398	42.592	-1.16237	1.0457	0.0179401	0.0541279	0.000792495	0.00372846	0.791448	0.945295
ATG3	335.379	0.312016	0.446465	1.04395	1.04395	28.5492	27.3473	-1.05319	1.1478	0.213519	0.318456	0.946051	-1.05703	27.1735	28.7231	-1.16218	1.04016	0.858785	0.904019	0.987979	-1.01217	28.5758	28.9235	-1.15744	1.12978	0.312016	0.446465	0.213519	0.318456	0.209563	0.656597
ATG4A	130.973	0.670412	0.770246	1.01816	1.01816	11.0126	10.8162	-1.10218	1.14259	0.0258277	0.0600099	0.876028	-1.14152	10.1932	11.6357	-1.28101	-1.01721	0.16425	0.260304	0.89633	-1.11566	10.7733	12.0193	-1.31324	1.05507	0.670412	0.770246	0.0258277	0.0600099	0.130404	0.588329
ATG4B	390.236	0.000843979	0.00578629	0.853927	-1.17106	29.9574	35.0819	-1.26749	-1.08197	0.27163	0.382993	1.0448	1.0448	33.2321	31.8073	-1.03594	1.13082	0.0422529	0.0902189	0.890669	-1.12275	30.14	33.8397	-1.25569	-1.00389	0.000843979	0.00578629	0.27163	0.382993	0.44068	0.798123
ATG4C	183.142	0.00101841	0.00662218	1.18266	1.18266	16.5391	13.9847	1.08386	1.29047	0.577203	0.680174	0.983142	-1.01715	15.1321	15.3916	-1.10987	1.07276	0.0226481	0.055076	1.15516	1.15516	17.0861	14.7911	1.02108	1.30684	0.00101841	0.00662218	0.577203	0.680174	0.0419991	0.467838
ATG4D	43.2175	0.000626801	0.00464651	0.713065	-1.4024	2.99822	4.20469	-1.64863	-1.19294	0.0126611	0.0337711	1.24371	1.24371	3.99264	3.21027	1.05795	1.46208	0.277079	0.390411	0.8864	-1.12816	3.30926	3.73337	-1.41815	1.11425	0.000626801	0.00464651	0.0126611	0.0337711	0.906131	0.974545
ATG5	471.908	0.000615642	0.00458556	1.1793	1.1793	42.5612	36.0901	1.08902	1.27707	0.35226	0.467895	0.969999	-1.03093	38.7268	39.9246	-1.1164	1.05042	0.0264285	0.0620786	1.13847	1.13847	43.3573	38.084	1.01719	1.2742	0.000615642	0.00458556	0.35226	0.467895	0.0563501	0.49808
ATG7	219.514	0.0179616	0.0541535	1.12226	1.12226	19.3467	17.2389	1.02117	1.23337	0.178057	0.275875	0.944368	-1.05891	17.7694	18.8162	-1.16374	1.03786	0.378472	0.496156	1.05872	1.05872	19.1277	18.0668	-1.07944	1.20993	0.0179616	0.0541535	0.178057	0.275875	0.389256	0.772835
ATG9A	864.812	0.0457918	0.109095	0.914886	-1.09303	68.8644	75.271	-1.18087	-1.01173	2.50903e-06	4.15103e-05	1.33953	1.33953	82.5268	61.6086	1.23989	1.44718	0.00127721	0.00592613	1.23308	1.23308	76.7733	62.2617	1.10539	1.37551	0.0457918	0.109095	2.50903e-06	4.15103e-05	0.117647	0.579746
ATG9B	36.8587	0.0295197	0.0787886	1.61208	1.61208	3.79131	2.35181	1.11824	2.32402	2.83437e-07	8.21922e-06	5.18293	5.18293	5.14956	0.993562	3.59519	7.47186	1.11682e-06	3.49629e-05	7.84977	7.84977	6.41239	0.816888	4.67955	13.1677	0.0295197	0.0787886	2.83437e-07	8.21922e-06	0.852002	0.962402
ATIC	339.414	0.0500634	0.115933	1.0742	1.0742	29.2963	27.2727	-1.00266	1.15697	5.53016e-07	1.32841e-05	0.72988	-1.37009	23.8679	32.7011	-1.47566	-1.27206	0.00026508	0.00181703	0.78576	-1.27265	24.9756	31.7853	-1.41352	-1.14582	0.0500634	0.115933	5.53016e-07	1.32841e-05	0.553173	0.854743
ATL1	181.187	0.000625314	0.004641	1.21593	1.21593	16.5702	13.6276	1.11077	1.33105	0.0109474	0.0302247	1.14514	1.14514	16.1205	14.0773	1.0461	1.25355	0.00015829	0.0012296	1.36442	1.36442	18.6672	13.6814	1.20058	1.55062	0.000625314	0.004641	0.0109474	0.0302247	0.00862101	0.3756
ATL2	345.551	0.0931807	0.185072	1.0793	1.0793	29.8941	27.6978	-1.0185	1.18643	0.170574	0.266763	0.940598	-1.06315	27.9145	29.6774	-1.16868	1.03396	0.801778	0.862173	1.01509	1.01509	29.1509	28.7175	-1.12621	1.16046	0.0931807	0.185072	0.170574	0.266763	0.763599	0.936206
ATL3	1887.42	0.0712062	0.150467	1.08034	1.08034	163.359	151.211	-1.00731	1.17567	0.0699608	0.132607	1.08011	1.08011	163.342	151.228	-1.00753	1.17541	0.0155814	0.0410433	1.17159	1.17159	165.665	141.402	1.03953	1.32041	0.0712062	0.150467	0.0699608	0.132607	0.197676	0.647637
ATM	913.653	0.683333	0.779414	1.01202	1.01202	76.5927	75.6828	-1.06969	1.09557	0.73832	0.809902	0.988211	-1.01193	75.6863	76.5892	-1.09547	1.06979	0.958009	0.972806	1.00009	1.00009	74.6353	74.6284	-1.11861	1.11882	0.683333	0.779414	0.73832	0.809902	0.312772	0.730399
ATMIN	772.773	0.000246142	0.00240109	0.856869	-1.16704	59.4339	69.3617	-1.24728	-1.09196	0.336116	0.450862	0.969533	-1.03142	63.4016	65.3939	-1.10234	1.03619	0.000967697	0.00484275	0.831477	-1.20268	58.8127	70.7328	-1.32127	-1.09474	0.000246142	0.00240109	0.336116	0.450862	0.776932	0.940083
ATN1	1153.21	0.929295	0.95527	1.00121	1.00121	96.1589	96.0427	-1.07702	1.07963	0.00390396	0.0134005	0.888057	-1.12605	90.403	101.799	-1.21425	-1.04427	0.0310484	0.0707452	0.88781	-1.12637	89.2598	100.539	-1.25312	-1.01244	0.929295	0.95527	0.00390396	0.0134005	0.533615	0.846976
ATOX1	168.606	0.830689	0.886318	0.984058	-1.0162	13.9376	14.1634	-1.12261	1.08711	2.87029e-05	0.000269367	0.748632	-1.33577	12.0307	16.0703	-1.47565	-1.20915	0.000493381	0.00288252	0.743718	-1.3446	12.3779	16.6432	-1.54795	-1.16795	0.830689	0.886318	2.87029e-05	0.000269367	0.167084	0.6265
ATP10A	1417.74	0.0224278	0.0638437	1.08334	1.08334	122.871	113.419	1.01199	1.15971	0.231397	0.338453	0.962088	-1.03941	115.862	120.427	-1.11268	1.02992	0.360498	0.478024	1.04271	1.04271	119.281	114.395	-1.05603	1.14817	0.0224278	0.0638437	0.231397	0.338453	0.540602	0.84895
ATP10D	458.805	0.652382	0.756701	0.998687	-1.00131	38.2087	38.2589	-1.10545	1.10255	2.4966e-08	1.47796e-06	0.577717	-1.73095	28.0003	48.4672	-1.91097	-1.56789	1.95928e-06	5.3203e-05	0.590899	-1.69234	29.6346	50.1517	-1.9465	-1.47136	0.652382	0.756701	2.4966e-08	1.47796e-06	0.0681561	0.514945
ATP11A	164.179	0.349043	0.483626	1.06292	1.06292	14.0989	13.2643	-1.05636	1.19348	1.33097e-05	0.000149855	0.692019	-1.44505	11.1913	16.1719	-1.62254	-1.28697	0.00118623	0.00559773	0.729106	-1.37154	11.1589	15.3049	-1.61571	-1.16427	0.349043	0.483626	1.33097e-05	0.000149855	0.3196	0.732297
ATP11B	1107.55	0.102083	0.198338	1.06807	1.06807	95.3341	89.2579	-1.0179	1.1612	0.0362337	0.0780874	1.09445	1.09445	96.4583	88.1337	1.00668	1.18988	0.0126378	0.0350252	1.16851	1.16851	99.8626	85.4618	1.03821	1.31516	0.102083	0.198338	0.0362337	0.0780874	0.914862	0.976224
ATP11C	253.927	0.0171591	0.0522385	1.11294	1.11294	22.2916	20.0296	1.02416	1.20941	0.0193164	0.047403	1.10992	1.10992	22.263	20.0582	1.02138	1.20613	0.0021705	0.00890076	1.23169	1.23169	23.7464	19.2795	1.09507	1.38535	0.0171591	0.0522385	0.0193164	0.047403	0.471055	0.816531
ATP13A1	381.039	0.970281	0.981518	0.993721	-1.00632	31.6533	31.8533	-1.13439	1.12018	0.593269	0.693935	1.04506	1.04506	32.4529	31.0536	-1.07866	1.17806	0.685578	0.771839	1.04121	1.04121	30.2992	29.0999	-1.13772	1.23343	0.970281	0.981518	0.593269	0.693935	0.0346019	0.451633
ATP13A2	213.912	9.37384e-08	1.64914e-05	0.693967	-1.44099	14.6056	21.0465	-1.55843	-1.3324	5.00074e-08	2.36073e-06	0.677939	-1.47506	14.4045	21.2475	-1.59528	-1.3639	1.11809e-09	5.29188e-07	0.448076	-2.23176	10.7845	24.0684	-2.49327	-1.99768	9.37384e-08	1.64914e-05	5.00074e-08	2.36073e-06	0.00480812	0.34124
ATP13A3	834.995	0.204215	0.328759	1.05866	1.05866	71.5655	67.6004	-1.03135	1.15588	0.807988	0.864683	1.01413	1.01413	70.0712	69.0947	-1.07662	1.10727	0.282664	0.395956	1.07333	1.07333	72.332	67.3903	-1.05495	1.21534	0.204215	0.328759	0.807988	0.864683	0.88687	0.970772
ATP1A1	4360.01	0.999636	0.999717	0.992752	-1.0073	362.013	364.656	-1.08177	1.06614	1.88792e-06	3.31424e-05	1.30885	1.30885	411.937	314.732	1.21875	1.40561	6.45075e-05	0.000626565	1.30854	1.30854	401.043	306.48	1.183	1.44741	0.999636	0.999717	1.88792e-06	3.31424e-05	0.14408	0.60008
ATP1B1	3067.28	0.0091984	0.0329975	1.07212	1.07212	264.503	246.71	-1.00239	1.1522	1.05917e-09	1.96772e-07	1.67252	1.67252	319.928	191.285	1.55628	1.79743	8.01353e-09	1.66331e-06	1.8523	1.8523	318.249	171.813	1.6729	2.05093	0.0091984	0.0329975	1.05917e-09	1.96772e-07	0.00862137	0.3756
ATP1B3	664.858	0.0383844	0.095777	0.900622	-1.11034	52.5079	58.3018	-1.23238	-1.00039	0.451179	0.563907	0.976028	-1.02456	54.7327	56.077	-1.13717	1.0833	0.0484384	0.100107	0.872449	-1.1462	48.8249	55.9631	-1.32832	1.01108	0.0383844	0.095777	0.451179	0.563907	0.0332452	0.444754
ATP23	42.5741	0.33446	0.469251	1.11645	1.11645	3.74305	3.35263	-1.08149	1.34805	0.467299	0.579761	0.988669	-1.01146	3.52762	3.56805	-1.22128	1.19376	0.860326	0.905274	1.09882	1.09882	3.89181	3.54182	-1.18809	1.4345	0.33446	0.469251	0.467299	0.579761	0.298642	0.72232
ATP2A2	1810.78	0.0375182	0.0943317	1.07799	1.07799	156.562	145.235	1.00408	1.15734	0.382347	0.498316	0.970957	-1.02991	148.675	153.122	-1.10573	1.04243	0.334844	0.451483	1.04699	1.04699	153.308	146.428	-1.05605	1.15762	0.0375182	0.0943317	0.382347	0.498316	0.720881	0.922784
ATP2A3	125.442	0.0413276	0.10128	0.848937	-1.17794	9.59942	11.3076	-1.37745	-1.00733	0.0685956	0.130614	1.15901	1.15901	11.2234	9.68358	-1.00893	1.35532	0.846094	0.894731	0.982856	-1.01744	9.64984	9.81816	-1.26943	1.22628	0.0413276	0.10128	0.0685956	0.130614	0.105838	0.569256
ATP2B1	753.417	0.673089	0.771973	0.947876	-1.05499	61.1047	64.4649	-1.24016	1.11425	0.694301	0.776221	1.05478	1.05478	64.4587	61.1109	-1.11447	1.23992	0.983538	0.990117	0.999806	-1.00019	63.6378	63.6502	-1.2572	1.25671	0.673089	0.771973	0.694301	0.776221	0.488235	0.825551
ATP2B4	1283.2	0.00385861	0.0172567	1.13451	1.13451	113.672	100.195	1.05293	1.2224	0.356972	0.472695	1.03526	1.03526	108.786	105.081	-1.04077	1.11547	0.00759925	0.023508	1.17225	1.17225	116.935	99.7532	1.05485	1.30271	0.00385861	0.0172567	0.356972	0.472695	0.496122	0.828374
ATP2C1	958.928	0.0677525	0.144983	1.07702	1.07702	82.8738	76.9475	-1.00812	1.16939	0.411842	0.526273	1.03586	1.03586	81.3182	78.5031	-1.04818	1.1247	0.0659506	0.127344	1.11423	1.11423	85.2683	76.5269	-1.00825	1.25174	0.0677525	0.144983	0.411842	0.526273	0.510732	0.836662
ATP5F1A	2426.86	0.00798369	0.0297684	1.09935	1.09935	211.809	192.667	1.02727	1.1765	1.90457e-05	0.000198747	0.81571	-1.22593	181.712	222.765	-1.31195	-1.14554	0.029475	0.0678284	0.897993	-1.11359	192.89	214.802	-1.22569	-1.01175	0.00798369	0.0297684	1.90457e-05	0.000198747	0.3919	0.774144
ATP5F1B	2723.63	0.00134645	0.00803944	1.11889	1.11889	239.704	214.233	1.05047	1.19177	1.78294e-05	0.000189056	0.827497	-1.20846	205.544	248.393	-1.28718	-1.13456	0.0931596	0.166761	0.928398	-1.07712	225.327	242.705	-1.17767	1.01506	0.00134645	0.00803944	1.78294e-05	0.000189056	0.0257549	0.423295
ATP5F1C	730.834	0.00277769	0.013601	1.13339	1.13339	64.7107	57.095	1.0495	1.22397	0.00745602	0.0223716	0.90497	-1.10501	57.8647	63.941	-1.19333	-1.02323	0.718679	0.798241	1.02452	1.02452	64.3158	62.7764	-1.08819	1.14221	0.00277769	0.013601	0.00745602	0.0223716	0.0220099	0.417756
ATP5F1D	357.124	0.119094	0.221733	0.943624	-1.05974	28.8971	30.6235	-1.14921	1.02328	0.0619275	0.120301	0.928872	-1.07658	28.6629	30.8578	-1.16746	1.00729	0.0211596	0.0522444	0.873356	-1.14501	27.042	30.9633	-1.28406	-1.02102	0.119094	0.221733	0.0619275	0.120301	0.176008	0.634856
ATP5F1E	547.398	0.566739	0.686229	1.02768	1.02768	46.2391	44.9939	-1.07395	1.13422	0.0102365	0.0286949	0.883976	-1.13125	42.8072	48.4258	-1.24853	-1.02499	0.110772	0.191351	0.911635	-1.09693	45.1178	49.4911	-1.26114	1.04811	0.566739	0.686229	0.0102365	0.0286949	0.143324	0.598858
ATP5IF1	494.877	0.208182	0.333157	1.06187	1.06187	42.4772	40.0023	-1.03441	1.16636	0.164387	0.259329	1.07178	1.07178	42.6685	39.811	-1.02485	1.17724	0.0696683	0.132981	1.13241	1.13241	45.6038	40.2714	-1.00842	1.29316	0.208182	0.333157	0.164387	0.259329	0.0875729	0.544031
ATP5MC1	128.475	0.10999	0.209402	1.10285	1.10285	11.2298	10.1826	-1.03804	1.26254	0.000421961	0.00226114	0.743912	-1.34425	9.13404	12.2784	-1.53889	-1.17422	0.0535273	0.108159	0.826874	-1.20937	10.016	12.1131	-1.46425	1.00114	0.10999	0.209402	0.000421961	0.00226114	0.209559	0.656597
ATP5MC2	622.443	0.0170184	0.0519114	1.12537	1.12537	54.9299	48.8105	1.02048	1.24105	0.319463	0.433473	0.963958	-1.03739	50.9183	52.8221	-1.14402	1.06304	0.24898	0.360622	1.08037	1.08037	56.6649	52.4493	-1.06296	1.2407	0.0170184	0.0519114	0.319463	0.433473	0.0315996	0.438081
ATP5MC3	850.199	0.259891	0.39209	0.963487	-1.0379	69.5324	72.1674	-1.10852	1.02905	0.00318415	0.0114067	0.896659	-1.11525	66.9896	74.7102	-1.19114	-1.0442	0.00490784	0.0167497	0.867637	-1.15256	67.8807	78.2363	-1.26501	-1.0501	0.259891	0.39209	0.00318415	0.0114067	0.0706101	0.518352
ATP5MD	565.841	0.043831	0.105735	1.07384	1.07384	48.8323	45.4746	-1.00726	1.16149	0.00202017	0.00786099	0.874343	-1.14372	43.9922	50.3146	-1.23707	-1.0574	0.269838	0.382756	0.941976	-1.0616	48.1298	51.0945	-1.18619	1.05253	0.043831	0.105735	0.00202017	0.00786099	0.0113748	0.379684
ATP5ME	312.601	0.0661654	0.142152	1.07385	1.07385	26.9778	25.1224	-1.00831	1.16274	0.478722	0.590823	0.981739	-1.0186	25.81	26.2901	-1.10291	1.063	0.382141	0.499806	1.05082	1.05082	28.4389	27.0637	-1.06492	1.1759	0.0661654	0.142152	0.478722	0.590823	0.00341754	0.314092
ATP5MF	299.599	0.00317544	0.0150072	1.17339	1.17339	26.9584	22.9747	1.06386	1.29421	0.0222548	0.0532742	0.890378	-1.12312	23.5188	26.4144	-1.23875	-1.01828	0.481209	0.595711	1.04224	1.04224	26.848	25.76	-1.1021	1.19717	0.00317544	0.0150072	0.0222548	0.0532742	0.0215165	0.417756
ATP5MF-PTCD1	29.8468	0.269904	0.402552	0.756574	-1.32175	2.14255	2.83191	-1.92919	1.10428	0.160103	0.253562	0.757943	-1.31936	2.14476	2.82971	-1.92571	1.10628	0.0846058	0.155016	0.612062	-1.63382	2.16829	3.5426	-2.78906	1.04484	0.269904	0.402552	0.160103	0.253562	0.112346	0.572152
ATP5MG	629.364	0.12225	0.226126	1.05343	1.05343	53.8118	51.0823	-1.02196	1.13409	0.183442	0.282642	0.955621	-1.04644	51.2568	53.6372	-1.12656	1.02879	0.863072	0.907614	1.00643	1.00643	54.613	54.2639	-1.10287	1.11711	0.12225	0.226126	0.183442	0.282642	0.0424906	0.467838
ATP5MPL	275.807	0.0586257	0.130139	1.08761	1.08761	23.9485	22.0193	-1.00927	1.19387	0.059223	0.115929	0.924908	-1.08119	22.0873	23.8806	-1.18682	1.01527	0.99688	0.998399	1.00563	1.00563	24.2863	24.1503	-1.13452	1.14733	0.0586257	0.130139	0.059223	0.115929	0.0226928	0.417756
ATP5PB	831.98	0.0310614	0.0819231	1.06854	1.06854	71.629	67.0343	1.00455	1.13661	0.0155172	0.0397589	0.925886	-1.08005	66.6636	71.9998	-1.14885	-1.01536	0.798281	0.859142	0.989682	-1.01043	71.1205	71.8619	-1.10264	1.08001	0.0310614	0.0819231	0.0155172	0.0397589	0.0423701	0.467838
ATP5PD	491.602	0.0346433	0.0889841	1.09415	1.09415	42.8086	39.125	-1.00011	1.1973	0.0126085	0.0336524	0.893824	-1.11879	38.67	43.2636	-1.22426	-1.0224	0.710297	0.791606	0.979261	-1.02118	42.9667	43.8767	-1.15993	1.11232	0.0346433	0.0889841	0.0126085	0.0336524	0.0107025	0.379684
ATP5PF	442.469	0.0953251	0.188403	1.0795	1.0795	38.2821	35.4627	-1.01153	1.17876	0.429347	0.543141	0.972301	-1.02849	36.3546	37.3903	-1.12306	1.06171	0.498342	0.610724	1.04852	1.04852	38.5452	36.7615	-1.08007	1.18742	0.0953251	0.188403	0.429347	0.543141	0.333566	0.740998
ATP5PO	761.225	0.00232843	0.0119787	1.13125	1.13125	67.342	59.5289	1.05346	1.21478	0.574203	0.677022	0.986986	-1.01319	63.02	63.8509	-1.088	1.05987	0.0409662	0.0880283	1.11252	1.11252	69.0323	62.0501	1.0059	1.23046	0.00232843	0.0119787	0.574203	0.677022	0.0676913	0.514001
ATP6AP1	763.533	0.693821	0.786791	0.985537	-1.01468	63.1643	64.0912	-1.09399	1.06257	0.00038232	0.00208905	1.1824	1.1824	68.9457	58.3098	1.09668	1.27482	0.00869988	0.0261393	1.16583	1.16583	68.2554	58.5465	1.04813	1.29676	0.693821	0.786791	0.00038232	0.00208905	0.893177	0.971461
ATP6AP1L	63.2802	0.771273	0.844344	0.98519	-1.01503	5.23401	5.31269	-1.19495	1.15982	0.794554	0.853891	1.01552	1.01552	5.31395	5.23275	-1.15927	1.19552	0.982822	0.989636	1.0005	1.0005	5.07992	5.0774	-1.25896	1.26021	0.771273	0.844344	0.794554	0.853891	0.385311	0.768858
ATP6AP2	1800.13	0.283455	0.416594	1.04614	1.04614	153.394	146.628	-1.03505	1.13277	0.110528	0.189425	1.06693	1.06693	154.868	145.153	-1.01488	1.15528	0.0667698	0.128628	1.11274	1.11274	162.661	146.18	-1.0057	1.24525	0.283455	0.416594	0.110528	0.189425	0.144123	0.60008
ATP6V0A1	248.444	0.720298	0.806862	0.983435	-1.01684	20.5307	20.8766	-1.12645	1.08944	2.21396e-05	0.00022302	0.742364	-1.34705	17.6423	23.765	-1.49225	-1.21598	0.00033199	0.00214753	0.7343	-1.36184	17.8768	24.3454	-1.57398	-1.17829	0.720298	0.806862	2.21396e-05	0.00022302	0.521581	0.84272
ATP6V0A2	313.424	0.0220263	0.0629446	0.883369	-1.13203	24.5012	27.7361	-1.24164	-1.03209	0.000512386	0.00264822	0.828062	-1.20764	23.662	28.5752	-1.32457	-1.10103	0.000216271	0.00155962	0.733671	-1.36301	22.4458	30.5939	-1.55333	-1.19601	0.0220263	0.0629446	0.000512386	0.00264822	0.501671	0.832188
ATP6V0B	598.558	0.467665	0.594808	1.02903	1.02903	50.5933	49.1663	-1.05047	1.11234	0.149454	0.240324	0.943007	-1.06044	48.4167	51.3429	-1.14629	1.01936	0.588112	0.690447	0.971218	-1.02963	50.5873	52.0864	-1.14947	1.08426	0.467665	0.594808	0.149454	0.240324	0.112799	0.572152
ATP6V0C	827.423	0.0721017	0.151701	0.923576	-1.08275	66.2125	71.6914	-1.17849	1.00524	0.730574	0.803876	0.990416	-1.00968	68.6199	69.284	-1.09895	1.07799	0.126356	0.212368	0.913234	-1.09501	64.6562	70.7991	-1.2344	1.02949	0.0721017	0.151701	0.730574	0.803876	0.415481	0.784909
ATP6V0D1	356.389	0.014561	0.0462187	0.849923	-1.17658	27.2897	32.1085	-1.33209	-1.03922	0.0788253	0.145372	0.896843	-1.11502	28.084	31.3142	-1.26239	1.01538	0.00538002	0.0179273	0.755837	-1.32304	24.9167	32.9657	-1.57694	-1.11002	0.014561	0.0462187	0.0788253	0.145372	0.341274	0.746572
ATP6V0E1	1486.04	0.277761	0.410922	1.03062	1.03062	125.704	121.969	-1.03558	1.09997	0.00787306	0.023326	0.910502	-1.0983	118.035	129.637	-1.1722	-1.02905	0.178039	0.277501	0.940535	-1.06322	124.432	132.299	-1.16579	1.03127	0.277761	0.410922	0.00787306	0.023326	0.0289507	0.43287
ATP6V0E2	33.1548	0.349739	0.484126	1.13447	1.13447	2.93696	2.58884	-1.12066	1.44231	0.00778762	0.0231442	0.698904	-1.43081	2.27323	3.25257	-1.81907	-1.12542	0.146852	0.238472	0.779761	-1.28244	2.23486	2.86609	-1.80091	1.09501	0.349739	0.484126	0.00778762	0.0231442	0.260547	0.696626
ATP6V1A	1482.42	0.0122528	0.0406949	1.09461	1.09461	129.115	117.955	1.02035	1.17428	1.87114e-07	6.18317e-06	0.720131	-1.38864	103.435	143.634	-1.4897	-1.29443	0.000213084	0.00154477	0.790957	-1.26429	109.875	138.914	-1.39635	-1.14472	0.0122528	0.0406949	1.87114e-07	6.18317e-06	0.436415	0.79616
ATP6V1B2	1065.91	0.999793	0.999793	0.978618	-1.02185	87.8658	89.7857	-1.10763	1.06077	5.52788e-09	6.00424e-07	0.600178	-1.66617	66.6316	111.02	-1.80605	-1.53713	3.11815e-07	1.43194e-05	0.599629	-1.6677	69.3548	115.663	-1.86908	-1.48801	0.999793	0.999793	5.52788e-09	6.00424e-07	0.0408831	0.467838
ATP6V1C1	541.962	0.142947	0.253818	0.923029	-1.08339	43.3558	46.9712	-1.20107	1.02329	0.0671986	0.128522	0.908363	-1.10088	42.9948	47.3322	-1.22046	1.00703	0.026014	0.0613907	0.843533	-1.18549	42.8746	50.8274	-1.3716	-1.02463	0.142947	0.253818	0.0671986	0.128522	0.151462	0.608723
ATP6V1C2	69.5968	0.83946	0.893084	0.999814	-1.00019	5.79919	5.80027	-1.17799	1.17755	9.38737e-06	0.000113622	1.69579	1.69579	7.29666	4.3028	1.43983	1.99726	0.000330762	0.00214181	1.67182	1.67182	7.44751	4.45472	1.32646	2.1071	0.83946	0.893084	9.38737e-06	0.000113622	0.443629	0.79864
ATP6V1D	395.006	0.00140232	0.008282	1.16185	1.16185	35.3815	30.4528	1.07192	1.25931	0.339732	0.454395	0.968053	-1.033	32.3828	33.4515	-1.11966	1.04926	0.0492901	0.101431	1.12032	1.12032	35.9413	32.0813	-1.00031	1.2555	0.00140232	0.008282	0.339732	0.454395	0.078903	0.532702
ATP6V1E1	528.283	0.0399305	0.0988059	1.07886	1.07886	45.6936	42.3536	1.00301	1.16045	0.0189604	0.0466944	0.915279	-1.09256	42.0762	45.971	-1.17519	-1.01575	0.782428	0.848248	0.987829	-1.01232	45.0163	45.5709	-1.12226	1.09511	0.0399305	0.0988059	0.0189604	0.0466944	0.0971463	0.559692
ATP6V1E2	56.4552	0.76728	0.84133	0.975866	-1.02473	4.64713	4.76206	-1.20365	1.14626	0.000111224	0.00077963	1.50777	1.50777	5.65718	3.75202	1.28364	1.77103	0.00289919	0.0111153	1.46984	1.46984	5.60058	3.81034	1.17065	1.84548	0.76728	0.84133	0.000111224	0.00077963	0.991691	0.99718
ATP6V1F	417.709	0.115152	0.216426	1.05613	1.05613	35.7593	33.8589	-1.02481	1.14307	0.00190918	0.00751801	0.869491	-1.1501	32.3791	37.2391	-1.24478	-1.06262	0.14294	0.233608	0.921977	-1.08463	34.9737	37.9334	-1.21303	1.03112	0.115152	0.216426	0.00190918	0.00751801	0.0189692	0.40476
ATP6V1G1	985.951	0.0362173	0.0920242	1.08553	1.08553	85.5322	78.793	1.01179	1.16464	0.00964644	0.0273731	1.10912	1.10912	86.4135	77.9118	1.03378	1.18995	0.00226711	0.00921824	1.19201	1.19201	94.6166	79.3757	1.07913	1.31669	0.0362173	0.0920242	0.00964644	0.0273731	0.00430852	0.325108
ATP6V1G2-DDX39B	27.3756	0.6083	0.719739	0.958136	-1.04369	2.23252	2.33007	-1.32164	1.2133	0.15446	0.246563	0.835072	-1.1975	2.07626	2.48633	-1.51641	1.05746	0.173435	0.271747	0.806273	-1.24027	2.11263	2.62024	-1.73193	1.12589	0.6083	0.719739	0.15446	0.246563	0.46158	0.811725
ATP6V1H	259.726	0.0176958	0.053572	1.11899	1.11899	22.8592	20.4285	1.02123	1.2261	0.0109492	0.0302247	0.888219	-1.12585	20.3625	22.9251	-1.23362	-1.02749	0.860858	0.905743	0.993968	-1.00607	21.7338	21.8657	-1.14492	1.13115	0.0176958	0.053572	0.0109492	0.0302247	0.581504	0.86681
ATP7A	329.204	0.0735653	0.154005	1.07289	1.07289	28.3984	26.469	-1.00954	1.16209	1.4843e-05	0.000162677	1.27493	1.27493	30.7491	24.1183	1.17708	1.38092	3.75919e-05	0.000424557	1.37364	1.37364	31.471	22.9107	1.22694	1.53787	0.0735653	0.154005	1.4843e-05	0.000162677	0.518542	0.84173
ATP7B	91.4036	0.0371073	0.0935435	1.15285	1.15285	8.15777	7.07617	1.01395	1.31078	0.683151	0.767773	1.02119	1.02119	7.69681	7.53712	-1.1134	1.16108	0.074685	0.140372	1.18594	1.18594	7.91686	6.67558	-1.01109	1.42206	0.0371073	0.0935435	0.683151	0.767773	0.134824	0.589459
ATP8A2	16.9676	0.0366873	0.0927467	0.669654	-1.49331	1.13421	1.69372	-2.03114	-1.09789	0.484066	0.595781	0.861247	-1.16111	1.30856	1.51937	-1.5793	1.17144	0.0504742	0.103221	0.602258	-1.66042	1.16644	1.93677	-2.56533	-1.07471	0.0366873	0.0927467	0.484066	0.595781	0.259358	0.695564
ATP8B1	103.608	0.00853313	0.0312824	1.21129	1.21129	9.45903	7.80902	1.04078	1.40974	4.60173e-05	0.000387041	0.660208	-1.51467	6.86692	10.4011	-1.76282	-1.30146	0.0588235	0.116487	0.810056	-1.23448	8.03562	9.91983	-1.52991	1.00391	0.00853313	0.0312824	4.60173e-05	0.000387041	0.0919381	0.550062
ATP8B2	1630.31	0.0118849	0.0398535	1.13041	1.13041	144.175	127.543	1.02964	1.24104	0.000498688	0.00258791	1.22676	1.22676	149.694	122.024	1.1174	1.34683	0.000143318	0.00113734	1.39006	1.39006	157.883	113.579	1.21811	1.58629	0.0118849	0.0398535	0.000498688	0.00258791	0.850301	0.962402
ATP9A	374.653	0.0820182	0.167702	1.07048	1.07048	32.2839	30.1583	-1.00706	1.15402	0.000105861	0.000750036	0.824147	-1.21338	28.2113	34.2309	-1.30807	-1.12554	0.0233777	0.0565176	0.880186	-1.13612	28.6067	32.5008	-1.26351	-1.02158	0.0820182	0.167702	0.000105861	0.000750036	0.313898	0.730792
ATP9B	75.1708	0.298878	0.432945	0.909411	-1.09961	5.96704	6.56143	-1.31205	1.0851	0.70266	0.782927	0.970417	-1.03048	6.17019	6.35828	-1.22957	1.15789	0.316842	0.432674	0.878168	-1.13873	5.64019	6.42268	-1.46186	1.12736	0.298878	0.432945	0.70266	0.782927	0.370855	0.763175
ATPAF1	311.176	0.430619	0.561761	1.02948	1.02948	26.308	25.5547	-1.05344	1.11646	0.885729	0.921203	0.993121	-1.00693	25.8419	26.0209	-1.092	1.07703	0.644971	0.739589	1.02237	1.02237	26.2454	25.671	-1.097	1.14664	0.430619	0.561761	0.885729	0.921203	0.9818	0.996628
ATPAF2	78.8418	0.21672	0.342794	1.07919	1.07919	6.82037	6.31993	-1.06558	1.24102	0.272316	0.383743	0.931099	-1.074	6.33573	6.80457	-1.23505	1.07073	0.915855	0.943663	1.00472	1.00472	6.72835	6.69675	-1.21275	1.22423	0.21672	0.342794	0.272316	0.383743	0.483542	0.822541
ATPSCKMT	89.8487	0.87501	0.91731	0.997718	-1.00229	7.47884	7.49594	-1.15707	1.1518	0.665335	0.753599	1.02062	1.02062	7.56381	7.41097	-1.1311	1.17824	0.676797	0.764987	1.01827	1.01827	7.56588	7.43015	-1.2032	1.24757	0.87501	0.91731	0.665335	0.753599	0.985449	0.996628
ATR	280.119	8.85301e-06	0.000249543	1.34356	1.34356	26.7653	19.9212	1.22867	1.4692	9.08746e-07	1.89186e-05	0.695937	-1.43691	19.1581	27.5284	-1.57128	-1.31404	0.253187	0.365319	0.934939	-1.06959	21.9321	23.4583	-1.21372	1.06093	8.85301e-06	0.000249543	9.08746e-07	1.89186e-05	0.937326	0.983382
ATRAID	703.135	0.00507233	0.0211783	1.10575	1.10575	61.5372	55.652	1.03557	1.18068	0.0305431	0.0680578	0.932071	-1.07288	56.5345	60.6547	-1.14558	-1.00479	0.514645	0.625638	1.02991	1.02991	60.77	59.0051	-1.0653	1.12998	0.00507233	0.0211783	0.0305431	0.0680578	0.132752	0.588922
ATRIP	85.2373	0.722348	0.808427	1.02592	1.02592	7.19399	7.01222	-1.11825	1.17698	0.0901814	0.161153	0.890197	-1.12335	6.69048	7.51573	-1.28875	1.02127	0.317716	0.433536	0.911823	-1.0967	6.65422	7.29771	-1.33184	1.10732	0.722348	0.808427	0.0901814	0.161153	0.542728	0.849618
ATRN	989.011	0.00183664	0.0101148	1.13796	1.13796	87.736	77.0992	1.06105	1.22045	0.00012939	0.000882482	1.19316	1.19316	89.6763	75.1589	1.11251	1.27964	1.94016e-05	0.000263993	1.35717	1.35717	95.5813	70.4271	1.22929	1.49835	0.00183664	0.0101148	0.00012939	0.000882482	0.922355	0.979609
ATRNL1	36.6105	0.0880906	0.177279	0.770227	-1.29832	2.65488	3.44688	-1.66757	-1.01083	0.000874824	0.00400859	1.70954	1.70954	3.8498	2.25196	1.33099	2.19573	0.104196	0.182132	1.34307	1.34307	3.15479	2.34894	-1.06079	1.91348	0.0880906	0.177279	0.000874824	0.00400859	0.150971	0.607532
ATRX	1801.88	0.671669	0.771172	0.9809	-1.01947	148.709	151.604	-1.11508	1.07289	0.841888	0.890584	1.0111	1.0111	150.986	149.328	-1.08177	1.10593	0.873225	0.913789	0.991531	-1.00854	144.907	146.145	-1.14485	1.12554	0.671669	0.771172	0.841888	0.890584	0.183918	0.64076
ATXN1	741.435	0.158969	0.27453	0.949458	-1.05323	60.1843	63.3881	-1.12978	1.01847	0.00369981	0.0128659	1.12452	1.12452	65.4074	58.165	1.04832	1.20625	0.171146	0.268971	1.06942	1.06942	62.216	58.1774	-1.03263	1.18097	0.158969	0.27453	0.00369981	0.0128659	0.170358	0.630023
ATXN10	706.614	0.688645	0.782557	1.01088	1.01088	59.2031	58.5658	-1.06052	1.08372	0.0471195	0.0964235	0.932624	-1.07224	56.8316	60.9373	-1.14951	-1.00017	0.228734	0.338361	0.9434	-1.06	57.8106	61.279	-1.1696	1.04095	0.688645	0.782557	0.0471195	0.0964235	0.460504	0.811106
ATXN1-AS1	29.1717	0.00439996	0.0190833	0.589402	-1.69663	1.80297	3.05898	-2.25441	-1.27686	0.000210828	0.00131279	2.0401	2.0401	3.26268	1.59927	1.53535	2.7108	0.259622	0.372239	1.23224	1.23224	2.16163	1.75424	-1.21306	1.84193	0.00439996	0.0190833	0.000210828	0.00131279	0.0561262	0.497471
ATXN1L	575.541	0.00323993	0.0151741	0.862334	-1.15964	44.4164	51.5072	-1.26841	-1.0602	0.976365	0.983927	1.00273	1.00273	48.0273	47.8963	-1.09081	1.09679	0.023231	0.0562689	0.861436	-1.16085	43.2683	50.2281	-1.31777	-1.02262	0.00323993	0.0151741	0.976365	0.983927	0.256734	0.694005
ATXN2	249.7	0.00175018	0.00973787	1.27404	1.27404	23.3159	18.3007	1.11889	1.45072	0.768086	0.83384	1.02567	1.02567	21.072	20.5446	-1.11017	1.1679	0.0104101	0.0299751	1.30898	1.30898	23.481	17.9384	1.08936	1.57287	0.00175018	0.00973787	0.768086	0.83384	0.685611	0.910092
ATXN2L	871.874	3.35062e-05	0.000591975	1.27534	1.27534	81.4483	63.8641	1.17288	1.38675	0.0354255	0.0766234	1.10019	1.10019	76.1221	69.1902	1.0118	1.1963	4.34446e-05	0.000470656	1.40339	1.40339	85.2917	60.7757	1.24663	1.57985	3.35062e-05	0.000591975	0.0354255	0.0766234	0.947128	0.986222
ATXN3	192.997	0.00733938	0.0280441	0.843416	-1.18565	14.717	17.4493	-1.32284	-1.06269	0.0205293	0.04987	1.15208	1.15208	17.2197	14.9466	1.03261	1.28539	0.707993	0.789813	0.970606	-1.03028	15.1605	15.6196	-1.20283	1.13315	0.00733938	0.0280441	0.0205293	0.04987	0.163086	0.62425
ATXN7	271.252	0.0140158	0.0448672	0.901149	-1.10969	21.429	23.7797	-1.20039	-1.02585	0.183696	0.282963	1.05466	1.05466	23.2056	22.0031	-1.02567	1.14085	0.327203	0.443478	0.9498	-1.05285	21.7213	22.8693	-1.17657	1.06141	0.0140158	0.0448672	0.183696	0.282963	0.509128	0.835899
ATXN7L1	27.0335	0.412262	0.545158	0.883929	-1.13131	2.114	2.39159	-1.50466	1.17563	0.0568961	0.112096	0.76379	-1.30926	1.9511	2.55449	-1.74133	1.01585	0.0583464	0.11583	0.680912	-1.46862	1.87998	2.76097	-2.1982	1.01917	0.412262	0.545158	0.0568961	0.112096	0.735815	0.926476
ATXN7L2	34.1639	1.45514e-06	8.01989e-05	0.448377	-2.23026	1.7627	3.93128	-2.72064	-1.82828	0.0448191	0.0925959	1.33928	1.33928	3.25991	2.43407	1.09789	1.63375	0.000757881	0.00400283	0.562113	-1.779	1.72367	3.06642	-2.35637	-1.3431	1.45514e-06	8.01989e-05	0.0448191	0.0925959	0.0194913	0.406453
ATXN7L3	694.742	0.0556025	0.125253	0.922585	-1.08391	55.5639	60.2264	-1.17685	1.00169	0.851505	0.897489	1.01023	1.01023	58.1897	57.6006	-1.07475	1.09685	0.199074	0.303544	0.930743	-1.07441	54.7424	58.8158	-1.20697	1.04557	0.0556025	0.125253	0.851505	0.897489	0.33646	0.743053
ATXN7L3B	750.507	1.58774e-05	0.00036469	0.789054	-1.26734	55.1679	69.9166	-1.36494	-1.17672	0.0108234	0.0299768	1.11515	1.11515	65.9472	59.1373	1.03542	1.20103	0.0203165	0.0504921	0.87638	-1.14106	56.2803	64.2191	-1.26728	-1.02741	1.58774e-05	0.00036469	0.0108234	0.0299768	0.0915312	0.550034
AUH	65.8663	0.122824	0.226818	0.881963	-1.13383	5.1446	5.83312	-1.33408	1.03773	0.00329272	0.0117193	1.30883	1.30883	6.22306	4.75466	1.11238	1.53999	0.190351	0.292601	1.15965	1.15965	5.66474	4.88487	-1.08533	1.45954	0.122824	0.226818	0.00329272	0.0117193	0.482195	0.821889
AUP1	697.982	0.664089	0.765234	0.98483	-1.0154	57.7206	58.6097	-1.09853	1.06546	0.143533	0.23259	0.94363	-1.05974	56.4782	59.8521	-1.1465	1.02088	0.180592	0.280744	0.929273	-1.07611	56.011	60.274	-1.20278	1.03866	0.664089	0.765234	0.143533	0.23259	0.984537	0.996628
AURKA	47.7546	0.607896	0.719465	1.06101	1.06101	4.09735	3.86176	-1.14272	1.2864	0.894208	0.92701	0.994191	-1.00584	3.96796	3.99114	-1.21951	1.20539	0.78694	0.851274	1.04993	1.04993	4.46645	4.25404	-1.25069	1.3787	0.607896	0.719465	0.894208	0.92701	0.0653192	0.511088
AURKAIP1	370.527	0.706609	0.796302	0.984748	-1.01549	30.64	31.1146	-1.13471	1.10036	0.934913	0.955021	1.00947	1.00947	31.0228	30.7317	-1.10691	1.12799	0.834452	0.887009	0.994015	-1.00602	30.4652	30.6486	-1.17702	1.16298	0.706609	0.796302	0.934913	0.955021	0.619489	0.881426
AUTS2	442.988	0.684535	0.780188	1.01944	1.01944	37.2711	36.5602	-1.06661	1.1085	0.0223859	0.0535068	0.905983	-1.10377	35.0947	38.7366	-1.20019	-1.0151	0.1471	0.238812	0.92057	-1.08628	33.9695	36.9005	-1.22287	1.03632	0.684535	0.780188	0.0223859	0.0535068	0.0654596	0.511088
AVEN	115.353	0.209146	0.333989	1.07635	1.07635	9.96618	9.25925	-1.05184	1.21858	0.954072	0.96873	1.00381	1.00381	9.63098	9.59445	-1.12785	1.13646	0.387934	0.505233	1.07485	1.07485	10.6766	9.93312	-1.10888	1.28108	0.209146	0.333989	0.954072	0.96873	0.0233233	0.417756
AVIL	28.5231	0.00041737	0.00345714	0.540765	-1.84923	1.66846	3.08538	-2.4639	-1.3879	0.214866	0.319893	0.82354	-1.21427	2.14691	2.60693	-1.61788	1.09728	0.000961936	0.00481971	0.469764	-2.12873	1.66288	3.53981	-3.19431	-1.41861	0.00041737	0.00345714	0.214866	0.319893	0.501477	0.832106
AVL9	321.18	0.0201448	0.0588777	1.13496	1.13496	28.4569	25.0731	1.02543	1.25618	0.931173	0.952759	1.00695	1.00695	26.8577	26.6723	-1.09917	1.1145	0.0749251	0.140735	1.14279	1.14279	28.5645	24.9953	-1.01009	1.31916	0.0201448	0.0588777	0.931173	0.952759	0.949789	0.987103
AVPI1	194.397	0.490813	0.617068	0.965067	-1.0362	15.9117	16.4877	-1.19383	1.11188	4.95796e-05	0.000410948	1.46242	1.46242	19.2419	13.1576	1.26932	1.68489	0.00258121	0.0101669	1.39026	1.39026	19.6228	14.1144	1.13795	1.69852	0.490813	0.617068	4.95796e-05	0.000410948	0.206729	0.655413
AVPR1A	10.4309	0.217878	0.344084	1.66143	1.66143	1.08526	0.653212	-1.12591	3.10788	0.484075	0.595781	1.55957	1.55957	1.05927	0.679207	-1.19944	2.91734	0.177869	0.277339	2.521	2.521	1.34605	0.533933	1.03976	6.11245	0.217878	0.344084	0.484075	0.595781	0.72016	0.922538
AXIN1	261.214	0.689954	0.783616	0.981604	-1.01874	21.5658	21.9699	-1.11344	1.07285	0.190961	0.29153	1.05889	1.05889	22.3905	21.1452	-1.03216	1.15732	0.503662	0.615822	1.04005	1.04005	21.8419	21.0008	-1.09027	1.17936	0.689954	0.783616	0.190961	0.29153	0.530165	0.845082
AXIN2	209.172	0.00403682	0.0178627	1.33471	1.33471	19.9299	14.932	1.1294	1.57734	0.494512	0.605067	0.955257	-1.04684	17.0321	17.8299	-1.23714	1.12891	0.0699515	0.133338	1.27098	1.27098	19.7	15.4998	1.00358	1.60962	0.00403682	0.0178627	0.494512	0.605067	0.766071	0.936206
AXL	2183.69	0.00837997	0.0308591	1.16757	1.16757	196.042	167.906	1.04644	1.30273	0.0841111	0.152686	1.09919	1.09919	190.572	173.375	-1.01507	1.22643	0.00382966	0.0138616	1.2857	1.2857	204.005	158.672	1.1012	1.50112	0.00837997	0.0308591	0.0841111	0.152686	0.788642	0.945046
AZI2	741.377	0.0714466	0.150775	0.94498	-1.05822	60.0338	63.5291	-1.13814	1.01635	1.71296e-06	3.09199e-05	1.31654	1.31654	70.2234	53.3395	1.22409	1.41596	0.000639351	0.00351685	1.23322	1.23322	70.7946	57.4061	1.11256	1.36697	0.0714466	0.150775	1.71296e-06	3.09199e-05	0.0279472	0.429472
AZIN1	1617.66	0.209333	0.334149	1.03977	1.03977	137.433	132.177	-1.02451	1.10761	0.0295742	0.0664051	0.931186	-1.0739	130.002	139.609	-1.14397	-1.00812	0.439601	0.555686	0.968225	-1.03282	132.578	136.929	-1.12939	1.05876	0.209333	0.334149	0.0295742	0.0664051	0.993636	0.997563
AZIN2	78.2377	0.307895	0.442008	1.06825	1.06825	6.73495	6.30466	-1.07288	1.22432	0.00573271	0.0182253	0.81599	-1.2255	5.85917	7.18044	-1.40455	-1.06928	0.135428	0.22388	0.873023	-1.14544	6.12586	7.01684	-1.38908	1.05872	0.307895	0.442008	0.00573271	0.0182253	0.793953	0.945943
B2M	7064.33	0.592451	0.707689	0.940204	-1.0636	570.551	606.837	-1.17109	1.03523	5.54369e-07	1.3291e-05	0.662115	-1.51031	469.021	708.367	-1.66295	-1.37168	1.21798e-05	0.00019065	0.644167	-1.55239	498.981	774.613	-1.77883	-1.35478	0.592451	0.707689	5.54369e-07	1.3291e-05	0.00452511	0.332489
B3GALNT1	74.5047	0.299137	0.43312	0.930172	-1.07507	5.98411	6.43334	-1.25564	1.0864	0.00199766	0.00779287	0.756897	-1.32118	5.34962	7.06783	-1.54309	-1.13119	0.00400573	0.0143574	0.700097	-1.42837	5.05969	7.22713	-1.7791	-1.14679	0.299137	0.43312	0.00199766	0.00779287	0.743334	0.929335
B3GALNT2	260.853	0.946571	0.966219	1.00867	1.00867	21.8315	21.6439	-1.11338	1.13276	0.000792011	0.00372759	0.792637	-1.26161	19.2232	24.2522	-1.41682	-1.12341	0.00797441	0.0244438	0.792392	-1.262	18.4787	23.3202	-1.48703	-1.07102	0.946571	0.966219	0.000792011	0.00372759	0.17581	0.634621
B3GALT4	58.3714	0.365324	0.498057	1.07814	1.07814	5.04719	4.68138	-1.11117	1.29161	0.173088	0.269749	0.88178	-1.13407	4.5587	5.16988	-1.35861	1.05637	0.727025	0.804807	0.945477	-1.05767	4.25501	4.50039	-1.36553	1.22069	0.365324	0.498057	0.173088	0.269749	0.0395461	0.466311
B3GALT6	342.605	1.3216e-05	0.000326744	0.694258	-1.44039	23.3983	33.7026	-1.61758	-1.28261	0.484771	0.596461	1.05497	1.05497	29.3141	27.7867	-1.0645	1.18475	0.000849942	0.00438341	0.724571	-1.38013	23.0893	31.8662	-1.62621	-1.17129	1.3216e-05	0.000326744	0.484771	0.596461	0.236501	0.677866
B3GAT2	27.3594	0.135192	0.243568	1.20669	1.20669	2.4935	2.0664	-1.0897	1.58671	0.943458	0.961703	0.972737	-1.02803	2.24844	2.31146	-1.35178	1.27908	0.301503	0.416177	1.16656	1.16656	2.54998	2.1859	-1.26254	1.71814	0.135192	0.243568	0.943458	0.961703	0.618225	0.881065
B3GAT3	327.423	0.436247	0.567562	1.0258	1.0258	27.6327	26.9378	-1.0544	1.1095	0.000395018	0.00214529	0.84146	-1.18841	24.9362	29.6344	-1.28538	-1.09875	0.0152935	0.0403872	0.86541	-1.15552	25.7413	29.7446	-1.29109	-1.03419	0.436247	0.567562	0.000395018	0.00214529	0.34856	0.749117
B3GLCT	142.862	0.740319	0.821473	0.98219	-1.01813	11.7982	12.0122	-1.16202	1.12099	0.760725	0.827979	1.01314	1.01314	11.9829	11.8275	-1.12652	1.15632	0.984729	0.990837	0.995175	-1.00485	12.0695	12.128	-1.2114	1.19974	0.740319	0.821473	0.760725	0.827979	0.604112	0.87651
B3GNT10	39.0285	5.71075e-05	0.000868369	0.507048	-1.9722	2.18853	4.31622	-2.50851	-1.55055	0.00784816	0.0232798	1.50361	1.50361	3.90659	2.59815	1.18214	1.91249	0.0736852	0.138866	0.745028	-1.34223	2.39383	3.21308	-1.88609	1.04691	5.71075e-05	0.000868369	0.00784816	0.0232798	0.205694	0.654437
B3GNT2	130.338	0.00343409	0.0157677	0.803859	-1.244	9.68051	12.0425	-1.41592	-1.09295	0.000227049	0.00138955	0.741348	-1.34889	9.24821	12.4749	-1.53531	-1.18511	4.01136e-05	0.000444991	0.59727	-1.67428	8.28831	13.877	-2.01065	-1.39419	0.00343409	0.0157677	0.000227049	0.00138955	0.992341	0.99718
B3GNT5	814.841	0.0449068	0.107685	0.881601	-1.1343	63.6306	72.1762	-1.28721	1.00045	0.0261918	0.0605519	1.17864	1.17864	73.4713	62.3354	1.03863	1.33753	0.840153	0.890408	1.0404	1.0404	66.7098	64.1195	-1.1494	1.24415	0.0449068	0.107685	0.0261918	0.0605519	0.282048	0.712161
B3GNT7	38.0813	0.89155	0.929345	0.799118	-1.25138	2.81911	3.52777	-1.61526	1.03149	1.38726e-06	2.62365e-05	2.72693	2.72693	4.6439	1.70298	2.11261	3.51988	5.76212e-05	0.000575337	2.71721	2.71721	3.5322	1.29994	1.89387	3.89847	0.89155	0.929345	1.38726e-06	2.62365e-05	0.00203115	0.267064
B3GNT9	700.088	0.573258	0.691642	0.960931	-1.04066	57.1783	59.503	-1.16728	1.07786	0.0110543	0.0304474	1.18172	1.18172	63.1999	53.4814	1.05352	1.32551	0.114879	0.19692	1.13978	1.13978	60.2886	52.8948	-1.03206	1.34075	0.573258	0.691642	0.0110543	0.0304474	0.317022	0.731176
B4GALNT1	163.271	0.125874	0.2308	0.851768	-1.17403	12.5168	14.6951	-1.4392	1.04415	0.940228	0.95943	0.997752	-1.00225	13.5906	13.6213	-1.22862	1.22311	0.289881	0.403713	0.848524	-1.17852	12.3736	14.5825	-1.57185	1.13172	0.125874	0.2308	0.940228	0.95943	0.690141	0.911588
B4GALNT3	100.055	0.0388305	0.0966585	0.892174	-1.12086	7.86275	8.81302	-1.29402	1.03001	5.13812e-07	1.25597e-05	0.562566	-1.77757	6.00373	10.672	-2.05219	-1.5397	2.0281e-06	5.44796e-05	0.506199	-1.97551	5.75966	11.3783	-2.42054	-1.61229	0.0388305	0.0966585	5.13812e-07	1.25597e-05	0.940642	0.984305
B4GALNT4	152.354	0.0224174	0.0638285	0.868096	-1.15195	11.7997	13.5927	-1.28888	-1.02956	0.0761955	0.141715	1.1273	1.1273	13.4559	11.9365	1.00753	1.2613	0.644543	0.739368	0.978138	-1.02235	12.234	12.5075	-1.19835	1.14653	0.0224174	0.0638285	0.0761955	0.141715	0.585713	0.867955
B4GALT1	4037.71	0.42106	0.553278	0.965239	-1.03601	330.524	342.427	-1.12704	1.05004	0.199255	0.301648	1.05686	1.05686	345.777	327.174	-1.02933	1.14972	0.717688	0.797371	1.02057	1.02057	332.477	325.777	-1.10377	1.14965	0.42106	0.553278	0.199255	0.301648	0.323554	0.73551
B4GALT2	1323.7	0.408237	0.541768	1.03572	1.03572	112.244	108.373	-1.05525	1.13198	0.00220473	0.00844543	1.17244	1.17244	119.064	101.553	1.07274	1.28141	0.00583291	0.019073	1.21856	1.21856	119.217	97.8346	1.07464	1.38175	0.408237	0.541768	0.00220473	0.00844543	0.374562	0.763885
B4GALT3	209.399	0.22774	0.356105	1.06272	1.06272	17.9805	16.9193	-1.03922	1.17367	0.780103	0.843148	1.01029	1.01029	17.5392	17.3606	-1.09315	1.11576	0.292635	0.406651	1.07401	1.07401	17.9923	16.7524	-1.07147	1.23594	0.22774	0.356105	0.780103	0.843148	0.892739	0.971461
B4GALT4	749.298	0.0384849	0.095932	1.09546	1.09546	65.2859	59.597	1.00561	1.19333	0.448143	0.560784	1.02598	1.02598	63.2423	61.6406	-1.06175	1.11765	0.0481939	0.0996672	1.1226	1.1226	66.7564	59.4658	-1.00539	1.26702	0.0384849	0.095932	0.448143	0.560784	0.532082	0.846008
B4GALT5	474.985	0.00493665	0.0207762	0.862206	-1.15982	36.6532	42.511	-1.27073	-1.05858	0.00052841	0.0027162	0.818808	-1.22129	35.6389	43.5253	-1.33808	-1.11469	8.63605e-05	0.000776064	0.713585	-1.40137	34.2429	47.9872	-1.59458	-1.23158	0.00493665	0.0207762	0.00052841	0.0027162	0.155425	0.614177
B4GALT6	106.94	0.0292936	0.0784259	1.12778	1.12778	9.4468	8.37647	1.01165	1.25723	0.00967175	0.0274194	0.865784	-1.15502	8.27057	9.55269	-1.2876	-1.03609	0.68532	0.771663	0.977116	-1.02342	9.04345	9.25525	-1.19342	1.13942	0.0292936	0.0784259	0.00967175	0.0274194	0.241499	0.68103
B4GALT7	236.969	0.113689	0.214103	1.09597	1.09597	20.6517	18.8432	-1.02573	1.23206	0.335823	0.450517	1.05121	1.05121	20.2404	19.2545	-1.06941	1.18174	0.0791773	0.146933	1.14846	1.14846	21.6171	18.8227	-1.02748	1.3552	0.113689	0.214103	0.335823	0.450517	0.414413	0.784636
B4GAT1	103.062	0.0294144	0.0785746	1.15956	1.15956	9.22303	7.95391	1.01938	1.31902	0.186915	0.286931	0.924653	-1.08149	8.25224	8.92469	-1.23021	1.05181	0.467734	0.582938	1.06961	1.06961	9.16855	8.57188	-1.12179	1.2834	0.0294144	0.0785746	0.186915	0.286931	0.239061	0.679279
B9D1	81.5921	0.0432061	0.104591	1.19753	1.19753	7.41051	6.18817	1.00668	1.42456	0.000595595	0.00298419	1.43845	1.43845	8.02192	5.57676	1.20921	1.71116	0.00037498	0.00236201	1.75376	1.75376	8.53313	4.86563	1.37197	2.24178	0.0432061	0.104591	0.000595595	0.00298419	0.398871	0.778362
BAALC	451.493	0.360805	0.493951	1.03458	1.03458	38.2639	36.985	-1.06541	1.14036	1.02326e-05	0.000122199	0.736724	-1.35736	31.9208	43.328	-1.49615	-1.23145	0.000911778	0.0046278	0.76785	-1.30234	33.5002	43.6286	-1.49457	-1.13483	0.360805	0.493951	1.02326e-05	0.000122199	0.148726	0.604618
BABAM1	352.541	0.397463	0.531269	1.03235	1.03235	29.846	28.9108	-1.05012	1.11916	0.675824	0.762163	1.01818	1.01818	29.643	29.1137	-1.06473	1.1038	0.373798	0.491382	1.05072	1.05072	30.3392	28.8747	-1.06685	1.17781	0.397463	0.531269	0.675824	0.762163	0.659305	0.898639
BABAM2	307.339	0.184332	0.304683	0.886885	-1.12754	24.0762	27.1469	-1.3137	1.03331	5.30124e-06	7.24483e-05	0.590557	-1.69332	19.0186	32.2045	-1.97288	-1.45337	3.13043e-05	0.000378493	0.531193	-1.88255	18.42	34.6766	-2.33668	-1.51669	0.184332	0.304683	5.30124e-06	7.24483e-05	0.483857	0.822643
BACE1	1408.84	0.590207	0.705693	1.01738	1.01738	118.415	116.392	-1.05049	1.08733	1.18421e-06	2.31486e-05	0.768983	-1.30042	102.071	132.735	-1.38983	-1.21676	8.0397e-05	0.000735167	0.782039	-1.27871	102.764	131.405	-1.40479	-1.16394	0.590207	0.705693	1.18421e-06	2.31486e-05	0.902971	0.974492
BACE2	1157.73	0.00231858	0.0119478	0.863088	-1.15863	89.3875	103.567	-1.26048	-1.06501	0.383341	0.499199	1.03225	1.03225	98.0082	94.9464	-1.05392	1.12299	0.0620917	0.121299	0.89136	-1.12188	91.2176	102.335	-1.26385	1.00416	0.00231858	0.0119478	0.383341	0.499199	0.855146	0.96335
BACH1	574.137	0.0442737	0.106494	0.853891	-1.17111	44.074	51.6155	-1.39733	1.01884	0.53683	0.644269	1.06119	1.06119	49.2651	46.4244	-1.12437	1.26618	0.279466	0.392932	0.907093	-1.10242	45.8958	50.5966	-1.41521	1.16446	0.0442737	0.106494	0.53683	0.644269	0.87668	0.968234
BACH2	90.9621	0.000748795	0.00526512	1.35453	1.35453	8.72154	6.4388	1.16887	1.56968	1.98835e-05	0.000204922	0.633549	-1.57841	5.87973	9.28062	-1.82912	-1.36206	0.148632	0.24058	0.856155	-1.16801	6.65521	7.77336	-1.43876	1.05462	0.000748795	0.00526512	1.98835e-05	0.000204922	0.630369	0.885577
BAD	363.8	0.968623	0.980779	0.997304	-1.0027	30.2758	30.3576	-1.10221	1.09627	0.721501	0.797616	0.987045	-1.01312	30.119	30.5143	-1.11366	1.08499	0.779422	0.846	0.984313	-1.01594	29.9397	30.4169	-1.16139	1.12524	0.968623	0.980779	0.721501	0.797616	0.850902	0.962402
BAG1	291.815	0.0612615	0.134745	0.915451	-1.09236	23.2445	25.3914	-1.1988	1.00465	0.531999	0.639946	1.0267	1.0267	24.6383	23.9976	-1.0689	1.12674	0.337103	0.453843	0.94069	-1.06305	23.8874	25.3935	-1.21244	1.07289	0.0612615	0.134745	0.531999	0.639946	0.558701	0.856082
BAG2	697.412	0.554626	0.674833	0.977578	-1.02294	57.4588	58.7766	-1.13798	1.08752	0.182901	0.281982	0.930466	-1.07473	56.0243	60.2111	-1.1956	1.03511	0.178187	0.277661	0.908469	-1.10075	54.6347	60.1393	-1.27982	1.05626	0.554626	0.674833	0.182901	0.281982	0.633496	0.88747
BAG3	1104.65	0.0460394	0.109467	1.10223	1.10223	96.5308	87.578	1.00211	1.21235	0.281922	0.394123	1.06666	1.06666	95.0238	89.085	-1.03117	1.17323	0.0351364	0.0779692	1.16808	1.16808	103.488	88.5961	1.02091	1.33647	0.0460394	0.109467	0.281922	0.394123	0.07574	0.528311
BAG4	256.191	0.257985	0.38966	0.952067	-1.05035	20.8251	21.8735	-1.15251	1.04468	0.112866	0.192439	0.93147	-1.07357	20.5918	22.1068	-1.178	1.02208	0.0625291	0.121981	0.885511	-1.12929	19.8268	22.3902	-1.28771	1.00973	0.257985	0.38966	0.112866	0.192439	0.549602	0.853885
BAG5	518.294	2.65537e-05	0.000512163	0.745195	-1.34193	36.8851	49.4972	-1.48473	-1.21287	0.00540268	0.0173706	1.16788	1.16788	46.5358	39.8465	1.05555	1.29216	0.0510905	0.104293	0.871216	-1.14782	40.0674	45.9901	-1.32429	1.00516	2.65537e-05	0.000512163	0.00540268	0.0173706	0.820193	0.95452
BAG6	1225.7	0.0457719	0.109095	1.09348	1.09348	106.703	97.5808	-1.00139	1.19736	0.263055	0.373644	1.05097	1.05097	104.68	99.6034	-1.04189	1.15082	0.0328822	0.0738992	1.15353	1.15353	106.683	92.4842	1.01459	1.3115	0.0457719	0.109095	0.263055	0.373644	0.263099	0.698735
BAHCC1	163.6	0.720191	0.806862	1.02966	1.02966	13.8325	13.4341	-1.09931	1.16548	0.0835873	0.152	0.897963	-1.11363	12.9004	14.3663	-1.26053	1.01641	0.305059	0.420074	0.917761	-1.08961	11.9131	12.9806	-1.29829	1.09353	0.720191	0.806862	0.0835873	0.152	0.0094397	0.3756
BAHD1	232.643	0.0274297	0.0745808	0.869057	-1.15067	18.0287	20.7451	-1.3052	-1.01444	0.00741694	0.0223026	0.833938	-1.19913	17.6314	21.1424	-1.36016	-1.05716	0.00155168	0.0068682	0.714472	-1.39963	15.5827	21.8101	-1.67266	-1.17118	0.0274297	0.0745808	0.00741694	0.0223026	0.174686	0.633693
BAIAP2	120.249	0.000159696	0.00178103	0.754947	-1.3246	8.62153	11.42	-1.48949	-1.17795	0.00611041	0.0191724	0.841444	-1.18843	9.15796	10.8836	-1.33638	-1.05686	4.47897e-05	0.000479092	0.625083	-1.59979	7.54294	12.0671	-1.88853	-1.35519	0.000159696	0.00178103	0.00611041	0.0191724	0.214763	0.662502
BAIAP2-DT	91.485	0.00681023	0.0264758	0.773326	-1.29312	6.64925	8.59825	-1.5146	-1.10402	0.00303803	0.0109994	1.31037	1.31037	8.6479	6.59959	1.11875	1.5348	0.768239	0.836988	1.0139	1.0139	7.24418	7.14487	-1.2334	1.26793	0.00681023	0.0264758	0.00303803	0.0109994	0.258466	0.695409
BAIAP2L1	354.953	0.598237	0.712081	1.02779	1.02779	29.9847	29.1741	-1.06259	1.12246	0.757567	0.825577	1.01786	1.01786	29.8413	29.3176	-1.07295	1.11162	0.555714	0.662223	1.04556	1.04556	30.6218	29.2875	-1.08335	1.18432	0.598237	0.712081	0.757567	0.825577	0.668532	0.902537
BAK1	184.6	0.000163186	0.00180545	0.789639	-1.2664	13.5751	17.1915	-1.40101	-1.14472	3.93633e-05	0.000343837	0.759379	-1.31687	13.2794	17.4872	-1.45684	-1.19034	2.38645e-06	5.97047e-05	0.58713	-1.7032	11.1266	18.9508	-1.96475	-1.47647	0.000163186	0.00180545	3.93633e-05	0.000343837	0.112129	0.572152
BAMBI	72.7688	0.0141446	0.0451404	0.719504	-1.38985	5.07486	7.05328	-1.65831	-1.16484	7.55495e-06	9.64917e-05	1.89096	1.89096	7.93294	4.1952	1.58483	2.25622	0.00851966	0.0257486	1.41705	1.41705	5.97782	4.2185	1.10387	1.81909	0.0141446	0.0451404	7.55495e-06	9.64917e-05	0.0110525	0.379684
BANF1	446.493	0.452436	0.582257	1.02803	1.02803	37.722	36.6935	-1.04641	1.10589	0.0169754	0.0426381	0.912924	-1.09538	35.5141	38.9014	-1.17834	-1.01826	0.18732	0.289013	0.93866	-1.06535	36.0973	38.4562	-1.18122	1.04075	0.452436	0.582257	0.0169754	0.0426381	0.941049	0.984535
BANK1	18.7771	0.796	0.862493	1.051	1.051	1.60367	1.52585	-1.27672	1.41027	0.502309	0.612669	1.07461	1.07461	1.62104	1.50849	-1.24867	1.44196	0.511815	0.622925	1.13114	1.13114	1.6421	1.45172	-1.33992	1.71439	0.796	0.862493	0.502309	0.612669	0.798191	0.948099
BANP	86.5378	0.506085	0.630628	1.04623	1.04623	7.3744	7.04857	-1.09846	1.20237	0.232434	0.339489	0.923346	-1.08302	6.92407	7.49889	-1.24465	1.06115	0.693738	0.77878	0.966112	-1.03508	7.09842	7.3474	-1.26011	1.17615	0.506085	0.630628	0.232434	0.339489	0.927196	0.980218
BAP1	579.666	0.479963	0.607111	0.976403	-1.02417	47.7288	48.8822	-1.10227	1.05087	0.0794638	0.146334	0.937646	-1.0665	46.751	49.86	-1.14783	1.00915	0.0857983	0.156608	0.914716	-1.09324	45.7168	49.9793	-1.21298	1.0149	0.479963	0.607111	0.0794638	0.146334	0.546527	0.852162
BARD1	35.1242	0.145599	0.257021	1.30218	1.30218	3.31121	2.54281	-1.04673	1.77492	0.0470903	0.0963797	0.776479	-1.28787	2.55873	3.2953	-1.7554	1.05837	0.654399	0.746561	1.01065	1.01065	3.01996	2.98813	-1.53327	1.56611	0.145599	0.257021	0.0470903	0.0963797	0.821055	0.954768
BARX1	1247.68	0.736308	0.818477	1.01005	1.01005	104.493	103.453	-1.07083	1.09246	9.87015e-08	3.75878e-06	1.47532	1.47532	123.939	84.0078	1.36403	1.5957	3.27265e-06	7.44603e-05	1.49777	1.49777	123.279	82.3087	1.34051	1.67347	0.736308	0.818477	9.87015e-08	3.75878e-06	0.479863	0.821055
BASP1	3058.51	0.457332	0.5859	1.02296	1.02296	257.768	251.983	-1.04716	1.09579	0.030699	0.0683774	0.925872	-1.08006	245.065	264.686	-1.15696	-1.00828	0.260869	0.373554	0.947203	-1.05574	248.229	262.066	-1.16359	1.04396	0.457332	0.5859	0.030699	0.0683774	0.934052	0.982091
BAX	552.13	0.652292	0.756671	0.981344	-1.01901	45.5776	46.444	-1.11774	1.07642	0.00479463	0.0158146	0.865207	-1.15579	42.6857	49.3359	-1.26777	-1.05371	0.0172287	0.0442639	0.846173	-1.18179	41.3474	48.8639	-1.3469	-1.03692	0.652292	0.756671	0.00479463	0.0158146	0.381872	0.766949
BAZ1A	383.629	8.14195e-07	5.71355e-05	1.45261	1.45261	37.8687	26.0694	1.32375	1.59402	1.23104e-05	0.000142265	0.750129	-1.3331	27.4047	36.5334	-1.46288	-1.21484	0.180015	0.280038	1.08771	1.08771	33.1196	30.449	-1.04844	1.24042	8.14195e-07	5.71355e-05	1.23104e-05	0.000142265	0.343016	0.747494
BAZ1B	1167.9	0.0814633	0.166887	1.05597	1.05597	99.9743	94.675	-1.0093	1.12546	0.000802673	0.003765	0.879978	-1.13639	91.1112	103.538	-1.21117	-1.06623	0.103886	0.181691	0.929788	-1.07551	94.3877	101.515	-1.17694	1.01747	0.0814633	0.166887	0.000802673	0.003765	0.585358	0.867955
BAZ2A	703.394	2.72126e-06	0.000113683	1.4708	1.4708	69.7853	47.447	1.32664	1.63064	0.398313	0.51345	0.958281	-1.04353	57.3674	59.8649	-1.15694	1.06242	0.000252349	0.0017541	1.41001	1.41001	68.2314	48.3906	1.2186	1.63149	2.72126e-06	0.000113683	0.398313	0.51345	0.983912	0.996628
BAZ2B	305.478	9.74662e-08	1.66774e-05	1.731	1.731	32.2704	18.6426	1.54907	1.9343	0.00238605	0.00902883	0.834365	-1.19852	23.1579	27.7551	-1.33927	-1.07255	0.000295744	0.00197442	1.42972	1.42972	30.0455	21.015	1.22194	1.67283	9.74662e-08	1.66774e-05	0.00238605	0.00902883	0.256555	0.693923
BBC3	101.174	0.0983562	0.19311	0.842511	-1.18693	7.71051	9.15183	-1.40894	1.0001	0.00957193	0.0272539	1.25998	1.25998	9.40106	7.46128	1.06144	1.49566	0.388092	0.505332	1.0693	1.0693	7.69122	7.19275	-1.19183	1.36275	0.0983562	0.19311	0.00957193	0.0272539	0.0170928	0.397859
BBIP1	169.246	0.229555	0.358108	1.07523	1.07523	14.6152	13.5926	-1.03494	1.19651	4.55323e-07	1.17025e-05	1.59091	1.59091	17.3206	10.8872	1.42965	1.77036	5.0002e-06	9.92663e-05	1.69147	1.69147	18.2388	10.7828	1.45419	1.96746	0.229555	0.358108	4.55323e-07	1.17025e-05	0.436294	0.79616
BBOF1	106.465	0.000955241	0.00631653	1.23932	1.23932	9.82025	7.92392	1.11088	1.38261	0.205324	0.309113	1.07594	1.07594	9.19664	8.54753	-1.03688	1.20034	0.00168614	0.00730036	1.31969	1.31969	10.5076	7.96213	1.13051	1.54054	0.000955241	0.00631653	0.205324	0.309113	0.166953	0.6265
BBS1	178.647	0.268762	0.401224	0.939847	-1.064	14.4256	15.3489	-1.20038	1.06031	0.462991	0.575502	0.960938	-1.04065	14.5907	15.1838	-1.17403	1.0841	0.199691	0.304374	0.898023	-1.11356	13.3536	14.87	-1.32063	1.06502	0.268762	0.401224	0.462991	0.575502	0.0648982	0.511088
BBS10	181.936	0.00440525	0.0190971	0.779427	-1.28299	13.282	17.0407	-1.52411	-1.08002	0.112514	0.191929	0.903256	-1.10711	14.3907	15.932	-1.31517	1.07301	0.00305529	0.0115788	0.688054	-1.45337	11.6902	16.9903	-1.85417	-1.13921	0.00440525	0.0190971	0.112514	0.191929	0.100471	0.563278
BBS12	72.2004	0.0431452	0.104504	0.829804	-1.2051	5.45707	6.57633	-1.43281	-1.01358	0.390394	0.505997	1.06721	1.06721	6.21231	5.82109	-1.11408	1.26886	0.355074	0.472578	0.883129	-1.13234	5.50142	6.22947	-1.44636	1.12804	0.0431452	0.104504	0.390394	0.505997	0.54021	0.848718
BBS2	436.1	0.0159079	0.0493042	1.09801	1.09801	38.0394	34.6439	1.02105	1.18077	0.0172376	0.0432185	0.91124	-1.09741	34.6539	38.0294	-1.18012	-1.02049	0.976548	0.985383	1.00055	1.00055	36.0481	36.0281	-1.10762	1.10885	0.0159079	0.0493042	0.0172376	0.0432185	0.718675	0.921685
BBS4	199.798	0.00672189	0.0262303	1.13792	1.13792	17.7239	15.5757	1.03852	1.24683	2.45658e-05	0.000240668	0.763214	-1.31025	14.4139	18.8857	-1.43565	-1.1958	0.0412683	0.0884948	0.870874	-1.14827	15.6717	17.9954	-1.30672	-1.00904	0.00672189	0.0262303	2.45658e-05	0.000240668	0.371474	0.763298
BBS5	74.6112	0.063999	0.138968	0.881425	-1.13453	5.82574	6.60945	-1.30315	1.01243	0.00322433	0.0115203	0.792089	-1.26248	5.49625	6.93894	-1.45013	-1.09912	0.00159994	0.00702704	0.692079	-1.44492	5.00401	7.23041	-1.75774	-1.18778	0.063999	0.138968	0.00322433	0.0115203	0.450296	0.803636
BBS7	177.653	0.01258	0.0415377	1.15202	1.15202	15.8502	13.7586	1.03395	1.28357	0.0020233	0.00786589	0.835262	-1.19723	13.4755	16.1333	-1.33394	-1.07453	0.507377	0.619153	0.962924	-1.0385	14.7056	15.2718	-1.21009	1.12202	0.01258	0.0415377	0.0020233	0.00786589	0.475122	0.817988
BBS9	176.569	0.0012086	0.00747727	1.19187	1.19187	16.0021	13.426	1.08709	1.30676	0.111193	0.190262	1.07697	1.07697	15.2594	14.1688	-1.01803	1.18079	0.00121725	0.00571175	1.27902	1.27902	16.8081	13.1414	1.12294	1.4568	0.0012086	0.00747727	0.111193	0.190262	0.539302	0.84863
BBX	1018.1	0.000958743	0.00633297	1.16748	1.16748	91.3976	78.2861	1.07881	1.26344	0.124595	0.208453	0.94295	-1.0605	82.3506	87.333	-1.14767	1.02045	0.0864582	0.15745	1.09972	1.09972	89.6494	81.5203	-1.01679	1.22969	0.000958743	0.00633297	0.124595	0.208453	0.565567	0.859532
BCAP29	481.402	0.0139298	0.0447178	1.13827	1.13827	42.711	37.5226	1.02856	1.25969	0.157931	0.250917	0.944011	-1.05931	38.9614	41.2722	-1.17231	1.04471	0.357617	0.475011	1.0716	1.0716	43.0698	40.1923	-1.07701	1.23675	0.0139298	0.0447178	0.157931	0.250917	0.119395	0.582287
BCAP31	1089.03	0.926162	0.953393	1.00424	1.00424	90.9445	90.5607	-1.07861	1.08778	0.213383	0.318291	1.04939	1.04939	92.9396	88.5656	-1.03221	1.13668	0.339159	0.455873	1.05327	1.05327	94.0792	89.3215	-1.06301	1.17927	0.926162	0.953393	0.213383	0.318291	0.635059	0.8885
BCAR1	802.229	0.315531	0.450228	0.959239	-1.04249	65.4616	68.2433	-1.13691	1.04612	0.146396	0.236288	1.06307	1.06307	68.8962	64.8087	-1.02587	1.15935	0.728335	0.805885	1.01967	1.01967	67.6826	66.3768	-1.10864	1.15268	0.315531	0.450228	0.146396	0.236288	0.820405	0.95452
BCAR3	384.049	0.00336878	0.0155778	1.175	1.175	34.5792	29.429	1.07397	1.28555	0.0218673	0.0525479	0.878686	-1.13806	29.9375	34.0707	-1.24513	-1.0402	0.498417	0.610724	1.03357	1.03357	31.3134	30.2964	-1.09871	1.17371	0.00336878	0.0155778	0.0218673	0.0525479	0.11472	0.575029
BCAS2	323.069	0.437087	0.568063	0.966652	-1.0345	26.4659	27.3789	-1.13334	1.05901	0.0146045	0.0378005	0.888681	-1.12526	25.3356	28.5092	-1.23277	-1.02713	0.0238724	0.0574326	0.863499	-1.15808	25.8519	29.9386	-1.3176	-1.01787	0.437087	0.568063	0.0146045	0.0378005	0.126845	0.587491
BCAS3	138.549	0.0102564	0.0356263	1.19388	1.19388	12.5661	10.5254	1.05176	1.35521	0.000105121	0.000746073	0.723774	-1.38165	9.69561	13.3959	-1.56834	-1.21717	0.0980946	0.173629	0.865691	-1.15515	10.6971	12.3567	-1.38192	1.03564	0.0102564	0.0356263	0.000105121	0.000746073	0.700801	0.915468
BCAS4	28.5053	0.36043	0.493601	0.919153	-1.08796	2.27537	2.47551	-1.31761	1.11318	0.175048	0.272227	0.881789	-1.13406	2.22622	2.52466	-1.37344	1.06792	0.11608	0.19838	0.807239	-1.23879	2.08793	2.58651	-1.62415	1.05835	0.36043	0.493601	0.175048	0.272227	0.642742	0.892203
BCAT1	5916.89	0.0429247	0.104192	1.06476	1.06476	508.54	477.609	-1.00845	1.1433	5.39357e-10	1.32559e-07	1.72593	1.72593	624.382	361.766	1.60737	1.85324	7.6108e-09	1.6113e-06	1.85855	1.85855	635.458	341.911	1.6806	2.05534	0.0429247	0.104192	5.39357e-10	1.32559e-07	0.28997	0.71723
BCAT2	141.615	0.0132861	0.043193	1.13923	1.13923	12.5694	11.0332	1.03726	1.25123	0.0134996	0.0355073	0.877899	-1.13908	11.034	12.5686	-1.25106	-1.03713	0.995356	0.997592	1.00014	1.00014	11.2832	11.2816	-1.14165	1.14197	0.0132861	0.043193	0.0134996	0.0355073	0.0891471	0.545681
BCCIP	374.315	0.596425	0.710601	0.982084	-1.01824	30.9109	31.4748	-1.09425	1.05539	0.92284	0.946813	0.996941	-1.00307	31.1451	31.2407	-1.07794	1.07136	0.657536	0.749037	0.979802	-1.02061	31.9895	32.649	-1.13	1.08481	0.596425	0.710601	0.92284	0.946813	0.0482341	0.479805
BCDIN3D	71.5079	1.61232e-05	0.000367509	0.627472	-1.5937	4.59498	7.323	-1.84831	-1.37416	0.91423	0.941922	0.999778	-1.00022	5.95833	5.95965	-1.16002	1.15951	0.000351891	0.00224217	0.619839	-1.61332	4.45011	7.17946	-1.98954	-1.30824	1.61232e-05	0.000367509	0.91423	0.941922	0.443245	0.79864
BCKDHA	319.856	0.969278	0.98106	1.00095	1.00095	26.6672	26.642	-1.11082	1.11293	0.00516113	0.0167535	1.18458	1.18458	28.9067	24.4026	1.06539	1.3171	0.0352152	0.0780886	1.18613	1.18613	28.8642	24.3348	1.02094	1.37804	0.969278	0.98106	0.00516113	0.0167535	0.929348	0.980844
BCKDHB	112.1	0.117285	0.219465	1.11153	1.11153	9.83506	8.8482	-1.02871	1.27098	0.00119897	0.00514649	1.29968	1.29968	10.559	8.1243	1.13663	1.48611	0.00126118	0.00586719	1.44077	1.44077	11.1841	7.76256	1.19197	1.74151	0.117285	0.219465	0.00119897	0.00514649	0.795984	0.946932
BCKDK	370.821	0.364893	0.497693	0.954825	-1.04731	30.1876	31.6159	-1.15928	1.05691	6.41701e-05	0.000506668	1.31517	1.31517	35.1085	26.695	1.18815	1.45578	0.00434672	0.0152685	1.25714	1.25714	34.1505	27.1652	1.08893	1.45134	0.364893	0.497693	6.41701e-05	0.000506668	0.89741	0.972882
BCL10	336.216	0.104394	0.201618	0.920241	-1.08667	26.8542	29.1818	-1.20891	1.02376	0.605866	0.704578	1.0263	1.0263	28.3817	27.6543	-1.08397	1.14175	0.404288	0.521453	0.944843	-1.05838	27.4099	29.0099	-1.23058	1.09858	0.104394	0.201618	0.605866	0.704578	0.753822	0.93242
BCL2	35.3052	0.697102	0.789581	1.00602	1.00602	2.95093	2.93327	-1.19744	1.2119	0.0141668	0.0368797	1.27503	1.27503	3.29777	2.58643	1.05842	1.53596	0.0397767	0.0860646	1.32471	1.32471	2.97406	2.24507	1.01804	1.72375	0.697102	0.789581	0.0141668	0.0368797	0.0220895	0.417756
BCL2L1	330.905	0.230749	0.359522	0.948813	-1.05395	26.8511	28.2997	-1.15763	1.04215	0.0509512	0.102587	0.912599	-1.09577	26.3153	28.8356	-1.20356	1.00237	0.031661	0.0717962	0.863704	-1.1578	25.1503	29.1191	-1.3221	-1.01393	0.230749	0.359522	0.0509512	0.102587	0.392187	0.774144
BCL2L11	121.359	0.000604229	0.00454664	0.68685	-1.45592	8.2358	11.9907	-1.78474	-1.18768	0.888264	0.923085	1.05688	1.05688	10.3929	9.83357	-1.15988	1.29558	0.00866863	0.0260718	0.69783	-1.43301	7.37975	10.5753	-1.91126	-1.07444	0.000604229	0.00454664	0.888264	0.923085	0.0331274	0.444754
BCL2L12	73.8524	0.670409	0.770246	1.02246	1.02246	6.22271	6.08602	-1.12999	1.18131	0.374464	0.490859	0.942617	-1.06088	5.97257	6.33616	-1.2257	1.08907	0.737309	0.813149	0.965304	-1.03594	6.3126	6.5395	-1.27067	1.18403	0.670409	0.770246	0.374464	0.490859	0.200355	0.649866
BCL2L13	489.315	0.965505	0.979383	0.994928	-1.0051	40.6726	40.88	-1.09744	1.08634	0.602117	0.701328	1.01822	1.01822	41.1444	40.4081	-1.07234	1.11177	0.734362	0.810758	1.01234	1.01234	43.3901	42.8611	-1.11856	1.14634	0.965505	0.979383	0.602117	0.701328	0.0164271	0.395248
BCL2L2	409.073	0.0140125	0.0448672	0.874569	-1.14342	31.8084	36.3704	-1.26808	-1.03102	0.482336	0.594169	0.967875	-1.03319	33.5329	34.6459	-1.14583	1.07339	0.0257407	0.0609183	0.849033	-1.17781	31.916	37.5909	-1.36342	-1.01747	0.0140125	0.0448672	0.482336	0.594169	0.490281	0.825777
BCL2L2-PABPN1	114.667	0.00320839	0.0150945	0.722154	-1.38475	8.01395	11.0973	-1.64561	-1.16523	6.74336e-06	8.81081e-05	1.81231	1.81231	12.3157	6.79557	1.52502	2.15372	0.0218267	0.0535107	1.32391	1.32391	9.95967	7.52291	1.03718	1.68991	0.00320839	0.0150945	6.74336e-06	8.81081e-05	0.264834	0.699725
BCL3	101.883	0.00585954	0.0236707	0.753888	-1.32646	7.29889	9.68166	-1.57378	-1.118	0.00554522	0.0177067	0.733606	-1.36313	7.18562	9.79493	-1.61729	-1.14891	0.000447299	0.002683	0.584123	-1.71197	7.01165	12.0037	-2.18022	-1.34428	0.00585954	0.0236707	0.00554522	0.0177067	0.0221206	0.417756
BCL6	853.315	2.47948e-07	3.09712e-05	1.48683	1.48683	85.0302	57.189	1.36508	1.61943	0.00612514	0.0192041	1.13535	1.13535	75.6169	66.6023	1.04238	1.23661	4.89507e-07	1.99167e-05	1.69215	1.69215	90.104	53.2483	1.49958	1.90945	2.47948e-07	3.09712e-05	0.00612514	0.0192041	0.995022	0.998176
BCL6B	24.5876	0.00381337	0.0170997	1.47582	1.47582	2.44275	1.65519	1.17935	1.8468	0.0266855	0.0613866	0.747375	-1.33802	1.75274	2.3452	-1.67436	-1.06924	0.481252	0.595711	1.10858	1.10858	1.99196	1.79685	-1.23868	1.52228	0.00381337	0.0170997	0.0266855	0.0613866	0.273009	0.70464
BCL7A	89.5386	2.57274e-08	9.18175e-06	2.10846	2.10846	10.1223	4.80081	1.84589	2.40837	0.252193	0.361628	0.929653	-1.07567	7.18953	7.73357	-1.22868	1.06189	4.0749e-06	8.79095e-05	1.96578	1.96578	9.72415	4.94671	1.62874	2.37258	2.57274e-08	9.18175e-06	0.252193	0.361628	0.866688	0.964773
BCL7B	299.378	0.324425	0.459403	0.960288	-1.04135	24.4428	25.4536	-1.1441	1.05504	0.155263	0.247624	1.06793	1.06793	25.7678	24.1287	-1.02878	1.1733	0.736764	0.812835	1.02476	1.02476	26.0027	25.3744	-1.11474	1.17062	0.324425	0.459403	0.155263	0.247624	0.189078	0.643534
BCL7C	228.514	0.249655	0.380901	1.06632	1.06632	19.6541	18.4316	-1.05541	1.20005	0.0433332	0.0901674	1.13019	1.13019	20.2067	17.879	1.00425	1.27192	0.0301801	0.0691579	1.2035	1.2035	20.995	17.445	1.01832	1.42236	0.249655	0.380901	0.0433332	0.0901674	0.873116	0.966934
BCL9	171.257	0.244451	0.375024	1.06914	1.06914	14.7483	13.7945	-1.04664	1.19637	0.414925	0.529076	1.04882	1.04882	14.6114	13.9313	-1.06692	1.17363	0.168868	0.266263	1.12657	1.12657	14.5425	12.9086	-1.04064	1.32074	0.244451	0.375024	0.414925	0.529076	0.135406	0.589713
BCL9L	1267.06	0.00116147	0.00726852	1.24756	1.24756	117.218	93.9584	1.11125	1.40059	0.536929	0.644326	1.04925	1.04925	108.126	103.051	-1.06997	1.17795	0.00493442	0.0167878	1.31093	1.31093	119.465	91.13	1.11305	1.54399	0.00116147	0.00726852	0.536929	0.644326	0.883718	0.969935
BCLAF1	1512.6	0.000980636	0.00644351	0.828866	-1.20647	114.255	137.845	-1.33277	-1.09213	0.0294954	0.0662995	1.12425	1.12425	133.423	118.677	1.01771	1.24195	0.223953	0.332548	0.930954	-1.07417	119.242	128.086	-1.23659	1.07172	0.000980636	0.00644351	0.0294954	0.0662995	0.580279	0.86681
BCLAF3	87.1891	0.170323	0.288092	0.915465	-1.09234	6.9451	7.58642	-1.23797	1.03751	0.213753	0.31869	1.07984	1.07984	7.54466	6.98685	-1.04953	1.2238	0.920104	0.947018	0.988156	-1.01199	6.96683	7.05034	-1.20792	1.17948	0.170323	0.288092	0.213753	0.31869	0.237873	0.678331
BCOR	223.699	1.68883e-06	8.54056e-05	1.76961	1.76961	23.8217	13.4615	1.53626	2.0384	0.0113396	0.0310225	1.19898	1.19898	20.3284	16.9548	1.04088	1.3811	2.68003e-06	6.4948e-05	2.13516	2.13516	25.8324	12.0986	1.74815	2.60783	1.68883e-06	8.54056e-05	0.0113396	0.0310225	0.917153	0.977195
BCORL1	111.77	0.0682926	0.145919	1.13546	1.13546	9.90502	8.72335	-1.01197	1.3047	0.0396257	0.0839927	0.86974	-1.14977	8.66529	9.96308	-1.32114	-1.00062	0.835071	0.887065	0.987638	-1.01252	9.27721	9.39333	-1.23235	1.20207	0.0682926	0.145919	0.0396257	0.0839927	0.873335	0.966934
BCR	166.25	0.217963	0.344151	1.08354	1.08354	14.4097	13.2987	-1.04168	1.22299	5.41602e-05	0.000442848	0.710169	-1.40812	11.5063	16.2021	-1.58934	-1.24755	0.00609302	0.0197683	0.761191	-1.31373	11.4267	15.0117	-1.55907	-1.107	0.217963	0.344151	5.41602e-05	0.000442848	0.15509	0.613435
BCS1L	112.495	0.983688	0.98999	0.998083	-1.00192	9.36562	9.38361	-1.12858	1.12426	0.00312097	0.0112152	0.823624	-1.21415	8.46792	10.2813	-1.36763	-1.07788	0.0229103	0.0556322	0.817167	-1.22374	8.18525	10.0166	-1.44811	-1.03413	0.983688	0.98999	0.00312097	0.0112152	0.346549	0.747882
BCYRN1	164.886	0.00305584	0.0146191	1.35263	1.35263	15.8	11.6809	1.13625	1.61023	0.0571097	0.112464	1.17451	1.17451	14.8432	12.6378	-1.01356	1.39818	0.00141826	0.00640937	1.58834	1.58834	17.0743	10.7498	1.2413	2.0324	0.00305584	0.0146191	0.0571097	0.112464	0.986074	0.996736
BDH1	24.5763	0.306189	0.440521	1.14139	1.14139	2.18326	1.9128	-1.14278	1.48878	0.333025	0.447822	1.14255	1.14255	2.18429	1.91177	-1.14162	1.4903	0.167108	0.26402	1.2856	1.2856	2.44416	1.90119	-1.13264	1.87199	0.306189	0.440521	0.333025	0.447822	0.615242	0.879062
BDH2	190.993	0.000357663	0.00314396	1.21218	1.21218	17.4427	14.3895	1.10025	1.3355	1.07627e-06	2.16136e-05	0.684844	-1.46019	12.9389	18.8933	-1.60873	-1.32536	0.0173949	0.0445875	0.838296	-1.1929	15.0399	17.941	-1.36806	-1.04016	0.000357663	0.00314396	1.07627e-06	2.16136e-05	0.0311136	0.434234
BDKRB1	28.1839	0.771785	0.844757	1.056	1.056	2.41263	2.28468	-1.5709	1.75178	0.000641698	0.00315073	2.7742	2.7742	3.45273	1.24459	1.67233	4.60206	0.00501894	0.0170127	2.83929	2.83929	3.60619	1.2701	1.38786	5.80865	0.771785	0.844757	0.000641698	0.00315073	0.919069	0.978259
BDKRB2	105.772	0.0472685	0.111507	0.788127	-1.26883	7.76991	9.8587	-1.64828	1.02382	0.688536	0.771583	1.04965	1.04965	9.02781	8.60081	-1.23761	1.36355	0.229197	0.338725	0.838943	-1.19198	8.65621	10.318	-1.72569	1.21458	0.0472685	0.111507	0.688536	0.771583	0.185729	0.641002
BDP1	555.936	0.00457147	0.019616	1.15467	1.15467	49.6536	43.0024	1.05385	1.26514	0.0892571	0.159798	0.926728	-1.07907	44.5662	48.0898	-1.1823	1.01539	0.279893	0.393311	1.07028	1.07028	47.6292	44.5016	-1.06321	1.21791	0.00457147	0.019616	0.0892571	0.159798	0.937919	0.983584
BEAN1	90.475	0.015666	0.048787	0.773858	-1.29223	6.57839	8.50077	-1.53097	-1.09072	8.38224e-05	0.000621381	0.628083	-1.59215	5.81725	9.26191	-1.88629	-1.34387	5.06748e-05	0.00052097	0.498216	-2.00716	5.32887	10.6959	-2.55098	-1.57928	0.015666	0.048787	8.38224e-05	0.000621381	0.43736	0.79616
BECN1	500.259	0.94181	0.963327	1.00364	1.00364	41.7641	41.6125	-1.06942	1.07723	0.900583	0.931609	1.0051	1.0051	41.7942	41.5823	-1.06788	1.07879	0.888716	0.924465	1.00863	1.00863	42.5063	42.1427	-1.09579	1.11478	0.94181	0.963327	0.900583	0.931609	0.378548	0.766122
BEND3	30.2461	0.0018084	0.00999058	0.60555	-1.65139	1.90127	3.13975	-2.1538	-1.26618	0.0350827	0.0760795	1.34203	1.34203	2.88861	2.15241	1.02898	1.75032	0.287469	0.401159	0.809116	-1.23592	2.12905	2.63133	-1.79939	1.17801	0.0018084	0.00999058	0.0350827	0.0760795	0.744649	0.930042
BEND3P3	37.0388	0.254238	0.385636	1.07299	1.07299	3.19525	2.97789	-1.12109	1.29073	0.865255	0.907196	1.00103	1.00103	3.08816	3.08497	-1.20168	1.20417	0.351666	0.46875	1.07449	1.07449	3.18127	2.96071	-1.20857	1.39533	0.254238	0.385636	0.865255	0.907196	0.707985	0.918
BEND5	63.492	0.238483	0.368219	1.26891	1.26891	5.91808	4.66391	-1.01053	1.62709	1.9982e-07	6.49987e-06	3.19919	3.19919	8.06198	2.52001	2.49493	4.10224	2.57701e-06	6.298e-05	3.63462	3.63462	9.3757	2.57956	2.55711	5.16616	0.238483	0.368219	1.9982e-07	6.49987e-06	0.139485	0.595815
BEND6	384.913	0.639092	0.746344	1.02259	1.02259	32.4343	31.7178	-1.05683	1.10512	0.301836	0.415592	0.972667	-1.0281	31.6316	32.5205	-1.11107	1.05117	0.680555	0.768123	0.994574	-1.00546	31.5891	31.7615	-1.1221	1.10996	0.639092	0.746344	0.301836	0.415592	0.471137	0.816531
BEST1	682.281	0.0492261	0.114631	0.886288	-1.1283	53.4292	60.2843	-1.25777	-1.01216	0.010107	0.0283966	0.842326	-1.18719	51.9907	61.7228	-1.32342	-1.06499	0.00292517	0.0111975	0.757048	-1.32092	51.6864	68.2735	-1.54026	-1.13282	0.0492261	0.114631	0.010107	0.0283966	0.0735511	0.523208
BET1	390.924	0.210669	0.335774	0.940318	-1.06347	31.575	33.579	-1.17251	1.03673	0.10657	0.183965	1.08045	1.08045	33.8367	31.3173	-1.02044	1.19122	0.771974	0.840179	1.01562	1.01562	33.4979	32.9826	-1.13036	1.16595	0.210669	0.335774	0.10657	0.183965	0.367986	0.761139
BET1L	1237.48	0.000356406	0.00313512	0.856045	-1.16816	95.125	111.121	-1.25042	-1.09132	0.00191264	0.00752701	1.13281	1.13281	109.545	96.702	1.05829	1.21257	0.524837	0.634325	0.969375	-1.03159	99.8321	102.986	-1.1358	1.0673	0.000356406	0.00313512	0.00191264	0.00752701	0.498466	0.830394
BEX3	973.917	0.124121	0.228639	1.05912	1.05912	83.4899	78.8296	-1.02501	1.14978	0.00014932	0.000992102	0.820285	-1.21909	73.1469	89.1725	-1.32345	-1.12296	0.0222594	0.0543794	0.872611	-1.14599	77.8527	89.2181	-1.28714	-1.02031	0.124121	0.228639	0.00014932	0.000992102	0.111001	0.572152
BEX4	219.261	0.140086	0.25008	1.059	1.059	18.7953	17.7482	-1.03137	1.15666	0.00505953	0.0165083	0.872986	-1.14549	17.0327	19.5108	-1.25113	-1.04878	0.223747	0.332439	0.926274	-1.07959	17.979	19.4101	-1.22303	1.04934	0.140086	0.25008	0.00505953	0.0165083	0.199166	0.6489
BFAR	678.301	0.945926	0.965955	0.996444	-1.00357	56.4244	56.6258	-1.07506	1.06743	0.879149	0.917261	1.00241	1.00241	56.593	56.4572	-1.06867	1.07382	0.952476	0.968771	0.998868	-1.00113	57.7913	57.8568	-1.10346	1.10097	0.945926	0.965955	0.879149	0.917261	0.185133	0.641002
BGN	50776.4	0.404186	0.53824	0.950343	-1.05225	4123.63	4339.1	-1.15418	1.0424	6.89639e-05	0.000534716	1.28688	1.28688	4762.18	3700.56	1.17324	1.41153	0.00416165	0.0147596	1.23337	1.23337	4472.01	3625.86	1.0822	1.40565	0.404186	0.53824	6.89639e-05	0.000534716	0.101528	0.564907
BHLHB9	67.3707	0.0119027	0.0398951	0.790026	-1.26578	4.95566	6.27279	-1.50416	-1.06518	0.265693	0.376404	0.924108	-1.08212	5.39279	5.83567	-1.28592	1.09814	0.0127412	0.0352337	0.733451	-1.36342	4.84293	6.60293	-1.74023	-1.0682	0.0119027	0.0398951	0.265693	0.376404	0.695206	0.912839
BHLHE40	2147.66	6.98443e-07	5.31967e-05	0.682903	-1.46434	145.25	212.694	-1.61406	-1.3285	0.00139685	0.00582767	1.17769	1.17769	193.575	164.369	1.06844	1.2981	0.00396288	0.0142365	0.812127	-1.23133	165.295	203.533	-1.41309	-1.07296	6.98443e-07	5.31967e-05	0.00139685	0.00582767	0.0930965	0.551907
BHLHE41	384.509	0.0517317	0.118847	0.908102	-1.1012	30.4991	33.5856	-1.21756	1.00406	2.38813e-06	3.98266e-05	1.42824	1.42824	37.6933	26.3914	1.29174	1.57917	0.00111538	0.00535033	1.29697	1.29697	35.8802	27.6647	1.12521	1.49495	0.0517317	0.118847	2.38813e-06	3.98266e-05	0.563901	0.858718
BHMT2	163.776	0.403794	0.537947	1.03725	1.03725	13.8976	13.3984	-1.06967	1.15086	5.16611e-06	7.11465e-05	0.698908	-1.4308	11.2292	16.0668	-1.58751	-1.28956	0.000445224	0.00267627	0.729359	-1.37107	11.6917	16.0302	-1.58815	-1.18366	0.403794	0.537947	5.16611e-06	7.11465e-05	0.51506	0.83935
BICC1	1347.88	6.88916e-06	0.000209373	1.23464	1.23464	124.117	100.529	1.15849	1.31581	2.09835e-06	3.57745e-05	0.790903	-1.26438	99.2087	125.437	-1.3475	-1.18639	0.55083	0.657532	0.976946	-1.0236	111.875	114.515	-1.12004	1.06899	6.88916e-06	0.000209373	2.09835e-06	3.57745e-05	0.220718	0.668312
BICD1	186.544	0.145951	0.257452	1.07721	1.07721	16.1232	14.9675	-1.03223	1.19779	0.0078973	0.0233923	0.855403	-1.16904	14.3339	16.7569	-1.2999	-1.05135	0.278865	0.392396	0.922661	-1.08382	15.1187	16.386	-1.25929	1.07204	0.145951	0.257452	0.0078973	0.0233923	0.437325	0.79616
BICD2	848.871	0.0654582	0.141301	0.940358	-1.06342	68.5649	72.9136	-1.13796	1.00627	0.181975	0.280888	0.95875	-1.04302	69.2495	72.2289	-1.11613	1.02595	0.0310826	0.0707973	0.899731	-1.11144	65.757	73.0851	-1.22319	-1.00991	0.0654582	0.141301	0.181975	0.280888	0.228914	0.674471
BICDL2	51.0944	0.00325677	0.0152133	1.38367	1.38367	4.9432	3.57254	1.13319	1.6895	1.37447e-08	1.00018e-06	3.21543	3.21543	6.4956	2.02014	2.63337	3.92614	4.26012e-08	4.25705e-06	4.46614	4.46614	7.53276	1.68664	3.3673	5.92357	0.00325677	0.0152133	1.37447e-08	1.00018e-06	0.943243	0.984956
BICRA	79.5807	0.0570493	0.127647	1.14891	1.14891	7.09127	6.17217	1.00029	1.31961	0.0855958	0.154572	1.13704	1.13704	7.057	6.20645	-1.01014	1.30598	0.0153867	0.040616	1.30404	1.30404	7.59015	5.82051	1.07205	1.58623	0.0570493	0.127647	0.0855958	0.154572	0.871267	0.966175
BICRAL	238.495	0.0625617	0.136738	1.10378	1.10378	20.855	18.8941	-1.00981	1.23029	0.00604396	0.0190175	1.17708	1.17708	21.4911	18.2581	1.05604	1.31198	0.00243722	0.00974812	1.3113	1.3113	21.8787	16.6847	1.12476	1.52878	0.0625617	0.136738	0.00604396	0.0190175	0.194227	0.647081
BID	119.412	0.439996	0.570308	0.949581	-1.0531	9.69364	10.2083	-1.19858	1.08076	0.171566	0.267879	0.92766	-1.07798	9.57755	10.3244	-1.2269	1.05581	0.136799	0.225727	0.87684	-1.14046	8.98168	10.2432	-1.36948	1.05293	0.439996	0.570308	0.171566	0.267879	0.291426	0.719409
BIN1	384.022	0.123498	0.227759	1.08129	1.08129	33.2517	30.752	-1.02159	1.19442	0.0125321	0.0335128	1.13079	1.13079	33.9661	30.0375	1.02368	1.2491	0.00687583	0.0217103	1.22334	1.22334	35.2115	28.7831	1.06274	1.4082	0.123498	0.227759	0.0125321	0.0335128	0.879873	0.969403
BIN3	112.584	0.0166648	0.0510949	0.879188	-1.13741	8.77885	9.98517	-1.27793	-1.01235	5.6e-05	0.000453629	1.35177	1.35177	10.7854	7.97867	1.20314	1.51877	0.043812	0.0926923	1.17539	1.17539	10.7247	9.12434	-1.00314	1.38589	0.0166648	0.0510949	5.6e-05	0.000453629	0.0258089	0.423295
BIRC2	1357.44	6.65334e-07	5.17867e-05	1.37396	1.37396	130.939	95.3003	1.27704	1.47824	3.42268e-05	0.000307573	1.24807	1.24807	125.602	100.637	1.16003	1.34279	9.0501e-08	6.53754e-06	1.68042	1.68042	149.671	89.0673	1.51527	1.86358	6.65334e-07	5.17867e-05	3.42268e-05	0.000307573	0.0391701	0.464351
BIRC3	25.9705	0.452353	0.58221	0.878877	-1.13782	2.02469	2.30373	-1.75285	1.35395	0.0087373	0.0253161	1.87503	1.87503	2.8229	1.50552	1.21713	2.88857	0.125377	0.210865	1.6561	1.6561	2.62095	1.5826	-1.11256	3.05139	0.452353	0.58221	0.0087373	0.0253161	0.819391	0.95452
BIRC5	73.8384	0.00272179	0.0134326	1.59963	1.59963	7.5725	4.7339	1.23378	2.07397	0.771439	0.836608	1.0321	1.0321	6.25039	6.05601	-1.25621	1.33815	0.0143805	0.0386045	1.582	1.582	8.2443	5.21132	1.09574	2.28405	0.00272179	0.0134326	0.771439	0.836608	0.10229	0.56516
BIRC6	1181.59	0.122864	0.226825	1.05919	1.05919	101.296	95.6355	-1.01903	1.14324	0.182662	0.281752	0.951604	-1.05086	96.0242	100.908	-1.13424	1.02712	0.866167	0.909337	1.00789	1.00789	99.2752	98.4979	-1.10531	1.12283	0.122864	0.226825	0.182662	0.281752	0.799677	0.948752
BIVM	278.121	0.902863	0.93715	0.994224	-1.00581	23.1096	23.2439	-1.13391	1.12085	0.157092	0.249878	0.921961	-1.08464	22.2357	24.1178	-1.22278	1.03938	0.270782	0.383833	0.916398	-1.09123	22.1025	24.1189	-1.29284	1.0857	0.902863	0.93715	0.157092	0.249878	0.986141	0.996736
BIVM-ERCC5	85.7884	0.0396567	0.0983621	1.29296	1.29296	8.06243	6.23563	1.01209	1.65178	0.00470606	0.0155883	0.704828	-1.41879	5.91125	8.38681	-1.81252	-1.11058	0.439546	0.555686	0.913643	-1.09452	6.86362	7.51237	-1.54757	1.29182	0.0396567	0.0983621	0.00470606	0.0155883	0.702633	0.916535
BLCAP	351.512	0.455026	0.584265	1.02795	1.02795	29.6965	28.8889	-1.07264	1.13344	0.622568	0.718981	1.01826	1.01826	29.5577	29.0276	-1.08285	1.12276	0.384039	0.501519	1.04938	1.04938	28.4286	27.0909	-1.09413	1.20485	0.455026	0.584265	0.622568	0.718981	0.0324681	0.44242
BLMH	454.586	0.497296	0.622293	1.02445	1.02445	38.3397	37.4247	-1.0577	1.11006	0.000911352	0.00414405	0.855563	-1.16882	34.9334	40.831	-1.26649	-1.07868	0.0247183	0.0589905	0.87773	-1.1393	35.7673	40.7498	-1.27624	-1.01706	0.497296	0.622293	0.000911352	0.00414405	0.566421	0.859885
BLOC1S1	203.426	0.00161866	0.00921126	1.16757	1.16757	18.2628	15.6416	1.0657	1.27919	0.000939946	0.00423858	0.847664	-1.17971	15.5545	18.3499	-1.29249	-1.07677	0.838116	0.888746	0.990277	-1.00982	17.7413	17.9155	-1.149	1.12676	0.00161866	0.00921126	0.000939946	0.00423858	0.0139639	0.388025
BLOC1S2	686.164	0.0237504	0.0668059	0.890006	-1.12359	53.8525	60.5081	-1.24216	-1.01634	0.0416776	0.0873899	1.10628	1.10628	60.0654	54.2952	1.00068	1.22302	0.833962	0.886702	0.984975	-1.01525	58.0366	58.9219	-1.17002	1.13512	0.0237504	0.0668059	0.0416776	0.0873899	0.315479	0.730881
BLOC1S3	107.82	7.41162e-07	5.4458e-05	0.624023	-1.6025	6.90492	11.0652	-1.79481	-1.4308	0.695868	0.777397	1.04333	1.04333	9.17556	8.79452	-1.07349	1.16853	4.40473e-05	0.000473804	0.636496	-1.5711	6.61741	10.3966	-1.84421	-1.33843	7.41162e-07	5.4458e-05	0.695868	0.777397	0.0719935	0.5212
BLOC1S4	121.419	0.00468623	0.0199917	0.80613	-1.2405	9.03218	11.2044	-1.41666	-1.08624	0.0195049	0.0477904	1.18956	1.18956	10.9943	9.24229	1.04164	1.35849	0.604755	0.704729	0.957657	-1.04421	9.50417	9.92439	-1.25993	1.15549	0.00468623	0.0199917	0.0195049	0.0477904	0.324993	0.73551
BLOC1S5	131.997	0.558744	0.678786	1.06171	1.06171	11.329	10.6705	-1.17226	1.32141	0.853886	0.898937	1.03825	1.03825	11.2062	10.7933	-1.19875	1.29221	0.586872	0.689551	1.10445	1.10445	11.3279	10.2566	-1.23381	1.50501	0.558744	0.678786	0.853886	0.898937	0.737749	0.926805
BLOC1S5-TXNDC5	42.8897	0.676661	0.774718	1.04227	1.04227	3.64811	3.50018	-1.36871	1.48685	0.00299746	0.0108746	1.65571	1.65571	4.45662	2.69166	1.16064	2.36197	0.0129368	0.0356639	1.70758	1.70758	4.61633	2.70343	1.0332	2.82214	0.676661	0.774718	0.00299746	0.0108746	0.999268	0.999462
BLOC1S6	1213.73	0.265244	0.397782	1.0341	1.0341	102.839	99.4487	-1.02709	1.09832	0.198559	0.30074	1.04012	1.04012	103.133	99.1551	-1.02114	1.10472	0.0984474	0.174081	1.0739	1.0739	107.075	99.7062	-1.01401	1.16943	0.265244	0.397782	0.198559	0.30074	0.141073	0.596553
BLVRA	250.901	0.0290779	0.0779425	1.14837	1.14837	22.3524	19.4645	1.0153	1.29887	2.38381e-05	0.000235385	0.700614	-1.42732	17.2276	24.5893	-1.61438	-1.26194	0.0144369	0.0387227	0.808572	-1.23675	18.8969	23.3707	-1.47204	-1.03907	0.0290779	0.0779425	2.38381e-05	0.000235385	0.500437	0.831562
BLVRB	289.12	0.183074	0.303246	1.08211	1.08211	25.0435	23.1432	-1.04422	1.22275	0.404571	0.518893	0.934596	-1.06998	23.2788	24.9078	-1.20904	1.05606	0.705779	0.787977	1.01106	1.01106	24.7873	24.5161	-1.17562	1.20178	0.183074	0.303246	0.404571	0.518893	0.4104	0.78183
BLZF1	442.347	0.436789	0.567971	0.973144	-1.0276	36.3605	37.3639	-1.10981	1.051	0.255088	0.364984	0.956574	-1.0454	36.0441	37.6804	-1.12903	1.03311	0.182405	0.282858	0.933812	-1.07088	37.2427	39.8824	-1.19402	1.04119	0.436789	0.567971	0.255088	0.364984	0.0206057	0.412527
BMERB1	288.764	0.0716655	0.15111	1.10664	1.10664	25.2818	22.8456	-1.01063	1.23766	0.189752	0.290216	1.08819	1.08819	25.08	23.0474	-1.02776	1.21703	0.0344116	0.0766059	1.20266	1.20266	26.5195	22.0507	1.02664	1.40886	0.0716655	0.15111	0.189752	0.290216	0.783453	0.943422
BMF	43.8772	0.00672641	0.0262397	0.781351	-1.27983	3.20763	4.10523	-1.52883	-1.07139	0.142752	0.231663	1.12008	1.12008	3.86353	3.44933	-1.06649	1.338	0.259137	0.371671	0.873823	-1.1444	3.34774	3.83114	-1.4715	1.12359	0.00672641	0.0262397	0.142752	0.231663	0.86527	0.964773
BMI1	888.015	0.289193	0.422493	1.05599	1.05599	76.0166	71.9858	-1.05985	1.18186	0.0175116	0.0438175	1.14852	1.14852	79.1166	68.8859	1.0262	1.28541	0.0180968	0.0459612	1.21269	1.21269	81.3157	67.0542	1.03416	1.42203	0.289193	0.422493	0.0175116	0.0438175	0.880725	0.969403
BMP1	1379.95	0.754803	0.831856	1.00685	1.00685	115.389	114.603	-1.05941	1.07398	0.00802835	0.0236626	1.09841	1.09841	120.389	109.603	1.02976	1.17164	0.0298382	0.0684874	1.10986	1.10986	116.898	105.326	1.01305	1.21593	0.754803	0.831856	0.00802835	0.0236626	0.0436518	0.471674
BMP2	132.425	0.00717281	0.0275426	0.711475	-1.40553	9.17501	12.8958	-1.79146	-1.10274	0.00209023	0.00807081	1.54849	1.54849	13.4105	8.66032	1.21491	1.97367	0.652499	0.745074	1.09981	1.09981	11.3426	10.3132	-1.28142	1.54999	0.00717281	0.0275426	0.00209023	0.00807081	0.95945	0.99029
BMP2K	178.156	0.138298	0.247774	1.07314	1.07314	15.3701	14.3225	-1.03866	1.19615	0.00162523	0.00659756	0.814181	-1.22823	13.3256	16.3669	-1.36902	-1.10192	0.113417	0.194842	0.876908	-1.14037	14.2032	16.197	-1.32953	1.02236	0.138298	0.247774	0.00162523	0.00659756	0.355815	0.753431
BMP4	527.018	0.00646518	0.0254672	1.18451	1.18451	47.6276	40.2087	1.0563	1.32828	0.518733	0.627736	1.02684	1.02684	44.4996	43.3367	-1.09207	1.15147	0.0162212	0.0423429	1.23064	1.23064	45.7907	37.2088	1.04658	1.44707	0.00646518	0.0254672	0.518733	0.627736	0.0520366	0.485429
BMPER	40.0298	0.736188	0.818416	0.997173	-1.00284	3.33109	3.34054	-1.35123	1.3436	0.000117299	0.000815346	0.507691	-1.9697	2.24657	4.42506	-2.654	-1.46184	0.00128812	0.00596095	0.497592	-2.00968	2.16697	4.35491	-3.06385	-1.31821	0.736188	0.818416	0.000117299	0.000815346	0.505776	0.834946
BMPR1A	494.252	0.192332	0.31396	1.04595	1.04595	42.1128	40.2626	-1.02577	1.12222	0.192377	0.293404	1.04488	1.04488	42.0916	40.2838	-1.02683	1.12106	0.0739918	0.13924	1.09251	1.09251	43.2008	39.5427	-1.01111	1.20684	0.192332	0.31396	0.192377	0.293404	0.81915	0.95452
BMPR1B	108.998	0.000159372	0.00178039	1.33262	1.33262	10.3783	7.78792	1.17678	1.5091	0.000563211	0.00284821	0.774546	-1.29108	7.92913	10.2371	-1.46205	-1.1401	0.618126	0.716063	1.0313	1.0313	9.30635	9.02392	-1.15611	1.22961	0.000159372	0.00178039	0.000563211	0.00284821	0.306817	0.727772
BMPR2	1719.87	0.917425	0.94809	0.991476	-1.0086	142.709	143.936	-1.08769	1.06922	2.27251e-05	0.000226724	1.25561	1.25561	159.564	127.081	1.16431	1.35407	0.000469683	0.00278179	1.25617	1.25617	153.272	122.016	1.12897	1.3977	0.917425	0.94809	2.27251e-05	0.000226724	0.0470828	0.477821
BMS1	693.592	0.0405083	0.0997327	1.0819	1.0819	60.073	55.5257	1.00248	1.1676	0.811014	0.867178	1.00924	1.00924	58.0652	57.5335	-1.06934	1.08919	0.098082	0.173629	1.0905	1.0905	61.1975	56.1186	-1.0214	1.21465	0.0405083	0.0997327	0.811014	0.867178	0.425271	0.789544
BMS1P14	62.438	0.395595	0.529339	1.05624	1.05624	5.34547	5.06086	-1.11225	1.24087	0.78089	0.843734	0.968275	-1.03276	5.1193	5.28703	-1.21329	1.13753	0.680913	0.768388	1.0226	1.0226	5.28914	5.17226	-1.22811	1.28425	0.395595	0.529339	0.78089	0.843734	0.985458	0.996628
BMS1P2	14.9684	0.000183145	0.00196197	0.438376	-2.28114	0.760326	1.73441	-3.23517	-1.60845	0.700502	0.78136	1.0957	1.0957	1.30433	1.19041	-1.29435	1.55394	0.00170594	0.00737078	0.441292	-2.26607	0.679397	1.53956	-3.71426	-1.38253	0.000183145	0.00196197	0.700502	0.78136	0.174219	0.633693
BMS1P20	51.1841	0.859164	0.906021	0.979548	-1.02088	4.22128	4.30941	-1.25994	1.20893	0.175401	0.272498	1.14521	1.14521	4.55407	3.97662	-1.07768	1.41339	0.391653	0.509014	1.12244	1.12244	4.48546	3.99616	-1.19967	1.51144	0.859164	0.906021	0.175401	0.272498	0.971692	0.992672
BMS1P2-AGAP9	39.289	0.0125287	0.0414451	1.48569	1.48569	3.91383	2.63435	1.00581	2.19454	0.221693	0.32744	1.22757	1.22757	3.60856	2.93961	-1.20329	1.81326	0.0112312	0.031848	1.84952	1.84952	4.24201	2.29357	1.0653	3.21105	0.0125287	0.0414451	0.221693	0.32744	0.487356	0.825544
BMS1P4-AGAP5	45.1897	0.315975	0.450655	1.12785	1.12785	3.99207	3.53954	-1.15431	1.46834	0.0308729	0.0686547	1.33542	1.33542	4.30667	3.22494	1.02576	1.73858	0.0293532	0.0676103	1.55841	1.55841	4.28179	2.74754	1.07312	2.26315	0.315975	0.450655	0.0308729	0.0686547	0.271924	0.70445
BMT2	411.892	3.52923e-07	3.67363e-05	1.44589	1.44589	40.5817	28.0669	1.33019	1.57166	0.0675941	0.129022	1.09038	1.09038	35.8083	32.8403	1.00312	1.18522	2.00783e-06	5.40512e-05	1.55602	1.55602	43.3286	27.8458	1.38289	1.75082	3.52923e-07	3.67363e-05	0.0675941	0.129022	0.167033	0.6265
BNC1	170.659	0.132119	0.239242	1.10607	1.10607	14.9379	13.5053	-1.02883	1.25866	0.000387138	0.00211076	1.32168	1.32168	16.192	12.2511	1.16145	1.50401	0.00061684	0.00343817	1.46546	1.46546	16.9178	11.5443	1.22068	1.75934	0.132119	0.239242	0.000387138	0.00211076	0.902093	0.974492
BNC2	762.855	0.000488471	0.0038863	1.26732	1.26732	71.0662	56.0762	1.13047	1.42073	2.51279e-05	0.000244449	0.710242	-1.40797	52.8007	74.3418	-1.57841	-1.25593	0.22975	0.339461	0.900372	-1.11065	59.2041	65.7552	-1.30545	1.05829	0.000488471	0.0038863	2.51279e-05	0.000244449	0.844944	0.961626
BNIP1	93.582	0.077957	0.161112	0.891772	-1.12136	7.35235	8.24465	-1.27934	1.01741	0.402791	0.51762	0.937382	-1.0668	7.54644	8.05055	-1.21709	1.06944	0.0713225	0.135373	0.840702	-1.18948	7.36961	8.76602	-1.4332	1.01296	0.077957	0.161112	0.402791	0.51762	0.28099	0.710783
BNIP2	810.862	0.0283034	0.076391	1.07961	1.07961	70.1585	64.9852	1.00844	1.1558	0.931931	0.953097	1.00514	1.00514	67.7451	67.3986	-1.0651	1.07608	0.0938232	0.167567	1.08294	1.08294	72.0679	66.5481	-1.0169	1.19259	0.0283034	0.076391	0.931931	0.953097	0.121345	0.584209
BNIP3	3319.33	0.0096523	0.0341743	1.18012	1.18012	299.464	253.757	1.04995	1.32642	8.65139e-10	1.77366e-07	2.35904	2.35904	388.525	164.696	2.09884	2.6515	6.89176e-09	1.5132e-06	2.73529	2.73529	424.862	155.326	2.31858	3.22688	0.0096523	0.0341743	8.65139e-10	1.77366e-07	0.661318	0.899265
BNIP3L	4383.78	0.0257077	0.0709488	1.1012	1.1012	382.909	347.72	1.01167	1.19865	5.97522e-09	6.27197e-07	1.70325	1.70325	460.351	270.279	1.56477	1.85397	4.79564e-08	4.60788e-06	1.87147	1.87147	483.745	258.484	1.65998	2.1099	0.0257077	0.0709488	5.97522e-09	6.27197e-07	0.901825	0.974492
BOC	298.323	0.141424	0.251785	1.07811	1.07811	25.7947	23.9258	-1.03132	1.19874	0.00292335	0.0106491	1.20308	1.20308	27.1518	22.5687	1.08202	1.33768	0.00274653	0.0106771	1.29212	1.29212	28.539	22.0869	1.11216	1.50121	0.141424	0.251785	0.00292335	0.0106491	0.489435	0.825777
BOD1	691.091	0.765215	0.839538	1.01239	1.01239	57.9455	57.2364	-1.0903	1.11748	0.0478856	0.0976317	1.10524	1.10524	60.4699	54.712	1.0013	1.21997	0.101774	0.178728	1.11565	1.11565	62.3833	55.9164	-1.0307	1.2829	0.765215	0.839538	0.0478856	0.0976317	0.262618	0.698735
BOD1L1	1237.13	0.00638199	0.025283	1.09886	1.09886	107.95	98.2379	1.0318	1.17029	0.0299808	0.0671129	1.07285	1.07285	106.717	99.4708	1.00737	1.14258	0.00148927	0.00666475	1.18084	1.18084	110.73	93.7718	1.08023	1.29083	0.00638199	0.025283	0.0299808	0.0671129	0.526791	0.844559
BOK	219.228	0.254304	0.385639	0.94331	-1.0601	17.736	18.8019	-1.17551	1.04601	2.1068e-05	0.0002143	1.38526	1.38526	21.2198	15.3182	1.24926	1.53608	0.00237218	0.00953375	1.31162	1.31162	20.3538	15.5181	1.13327	1.51802	0.254304	0.385639	2.1068e-05	0.0002143	0.508279	0.835836
BOLA1	95.4521	0.0649182	0.140536	1.11689	1.11689	8.39357	7.51511	-1.01519	1.2664	0.00860943	0.0250113	1.18868	1.18868	8.64006	7.26863	1.04835	1.34779	0.00320831	0.0120021	1.35093	1.35093	8.66117	6.41128	1.13103	1.61357	0.0649182	0.140536	0.00860943	0.0250113	0.0668464	0.51309
BOLA2	34.6023	0.154099	0.268086	1.2834	1.2834	3.24141	2.52564	-1.05684	1.74074	0.495622	0.606077	0.816676	-1.22448	2.59254	3.17451	-1.66082	1.1077	0.574866	0.67904	1.05026	1.05026	2.79577	2.66197	-1.46523	1.61623	0.154099	0.268086	0.495622	0.606077	0.544698	0.85101
BOLA2B	72.9086	0.372125	0.50567	0.926964	-1.07879	5.84543	6.306	-1.27661	1.09694	0.256497	0.366663	0.90726	-1.10222	5.78029	6.37115	-1.30433	1.07363	0.159515	0.254568	0.849867	-1.17666	5.95185	7.00327	-1.49299	1.07835	0.372125	0.50567	0.256497	0.366663	0.156988	0.615471
BOLA2-SMG1P6	173.516	0.919096	0.949035	0.997084	-1.00292	14.4386	14.4808	-1.13979	1.13315	0.19143	0.292103	0.894405	-1.11806	13.6537	15.2657	-1.27064	1.01646	0.383589	0.501141	0.895918	-1.11617	14.2391	15.8933	-1.33751	1.07358	0.919096	0.949035	0.19143	0.292103	0.436048	0.796065
BOLA3	83.0337	0.111101	0.210874	1.13387	1.13387	7.35356	6.48539	-1.03108	1.32561	0.728283	0.802645	1.03697	1.03697	7.04506	6.79389	-1.12743	1.21233	0.168026	0.265175	1.17444	1.17444	7.5362	6.41686	-1.06202	1.46485	0.111101	0.210874	0.728283	0.802645	0.872808	0.966934
BOLA3-AS1	78.1932	0.75554	0.832215	0.991696	-1.00837	6.48893	6.54327	-1.18522	1.16562	0.0262268	0.0606217	1.18571	1.18571	7.06973	5.96247	1.00879	1.39365	0.144868	0.236017	1.17562	1.17562	7.0485	5.99557	-1.06901	1.47745	0.75554	0.832215	0.0262268	0.0606217	0.833121	0.959285
BOP1	207.197	0.641579	0.748206	0.980361	-1.02003	17.0952	17.4377	-1.15429	1.1094	0.0283409	0.064353	0.87264	-1.14595	16.0921	18.4407	-1.29678	-1.01266	0.0577282	0.114822	0.851062	-1.175	15.3773	18.0684	-1.39954	1.01369	0.641579	0.748206	0.0283409	0.064353	0.247633	0.684272
BORA	44.2075	0.676597	0.774716	0.953092	-1.04922	3.59548	3.77244	-1.24446	1.13045	0.0315634	0.0698916	0.833506	-1.19975	3.34943	4.01849	-1.423	-1.01152	0.0661681	0.127646	0.800399	-1.24938	3.39248	4.23849	-1.59041	1.01888	0.676597	0.774716	0.0315634	0.0698916	0.348857	0.749146
BORCS5	81.4675	0.647828	0.752956	1.03104	1.03104	6.89271	6.68521	-1.10841	1.17829	0.033973	0.0741883	0.86044	-1.1622	6.27969	7.29823	-1.32818	-1.01696	0.20076	0.30578	0.883056	-1.13243	6.12421	6.93525	-1.36774	1.06655	0.647828	0.752956	0.033973	0.0741883	0.241215	0.680755
BORCS6	72.3406	0.119759	0.222506	0.894727	-1.11766	5.69344	6.36333	-1.28882	1.03175	0.703127	0.782933	0.986253	-1.01394	5.98666	6.07011	-1.16921	1.13729	0.1699	0.267521	0.869961	-1.14948	5.03985	5.79318	-1.4061	1.06418	0.119759	0.222506	0.703127	0.782933	0.00747296	0.374878
BORCS7	194.887	0.00521254	0.0216025	0.8471	-1.1805	14.8962	17.585	-1.31931	-1.05629	0.00719604	0.0217685	1.1595	1.1595	17.4402	15.041	1.03751	1.29585	0.906449	0.936901	0.982275	-1.01805	16.0507	16.3403	-1.19137	1.14951	0.00521254	0.0216025	0.00719604	0.0217685	0.785559	0.94472
BORCS8	24.6066	0.149399	0.262173	0.863064	-1.15866	1.89983	2.20126	-1.43809	1.07121	0.101618	0.177228	1.18211	1.18211	2.22167	1.87942	-1.04996	1.46719	0.873261	0.913789	1.01988	1.01988	2.09442	2.0536	-1.33091	1.38435	0.149399	0.262173	0.101618	0.177228	0.735868	0.926476
BORCS8-MEF2B	38.3746	0.821588	0.878936	1.01071	1.01071	3.21492	3.18085	-1.19693	1.2227	0.503818	0.613978	1.05864	1.05864	3.28898	3.10679	-1.14273	1.28069	0.527721	0.636762	1.07689	1.07689	3.02884	2.81259	-1.21556	1.40967	0.821588	0.878936	0.503818	0.613978	0.0454832	0.47398
BPGM	326.906	0.0231483	0.0654175	1.11089	1.11089	28.6732	25.8111	1.0165	1.21404	0.101207	0.17661	0.931464	-1.07358	26.2755	28.2088	-1.17326	1.01795	0.574716	0.679014	1.03424	1.03424	28.0541	27.1252	-1.09626	1.17262	0.0231483	0.0654175	0.101207	0.17661	0.500571	0.831562
BPHL	112.724	0.0118609	0.039805	1.15808	1.15808	10.0818	8.70557	1.03528	1.29545	0.00131749	0.00556084	0.809408	-1.23547	8.4042	10.3831	-1.38201	-1.10447	0.425399	0.541713	0.937602	-1.06655	9.05688	9.65962	-1.24976	1.09866	0.0118609	0.039805	0.00131749	0.00556084	0.845556	0.961626
BPNT1	184.385	0.204512	0.329026	1.0565	1.0565	15.7875	14.9432	-1.04167	1.1627	0.0514802	0.103516	0.91416	-1.0939	14.6763	16.0544	-1.20386	1.00605	0.575791	0.679664	0.967523	-1.03357	15.9037	16.4375	-1.1835	1.10787	0.204512	0.329026	0.0514802	0.103516	0.0318799	0.439663
BPNT2	2022.83	0.865542	0.910747	0.993022	-1.00703	167.979	169.159	-1.08701	1.0719	2.31142e-07	7.30936e-06	1.42177	1.42177	197.927	139.212	1.31715	1.53469	8.31715e-06	0.000143891	1.42653	1.42653	192.423	134.889	1.28038	1.58937	0.865542	0.910747	2.31142e-07	7.30936e-06	0.123663	0.58725
BPTF	832.995	0.227845	0.356153	1.04612	1.04612	70.981	67.8515	-1.03685	1.13471	0.252467	0.361925	0.95508	-1.04703	67.8214	71.0112	-1.13569	1.03595	0.962243	0.975398	0.999133	-1.00087	69.5199	69.5802	-1.12279	1.12085	0.227845	0.356153	0.252467	0.361925	0.913729	0.976025
BRAF	364.918	1.72456e-05	0.000383299	1.36217	1.36217	35.0722	25.7474	1.23287	1.50503	0.889829	0.924389	0.995467	-1.00455	30.3407	30.4789	-1.10991	1.09987	0.000510055	0.00295368	1.35008	1.35008	35.4282	26.2414	1.17248	1.55459	1.72456e-05	0.000383299	0.889829	0.924389	0.506084	0.834946
BRAP	256.838	0.165157	0.282204	0.940918	-1.06279	20.7516	22.0547	-1.16254	1.02923	0.364098	0.480401	1.03724	1.03724	21.7944	21.012	-1.05459	1.13459	0.713236	0.79396	0.976543	-1.02402	21.6756	22.1962	-1.16254	1.10864	0.165157	0.282204	0.364098	0.480401	0.249943	0.686444
BRAT1	204.876	0.00473429	0.0201486	0.859446	-1.16354	15.7825	18.3636	-1.28356	-1.05474	0.837075	0.887824	0.995924	-1.00409	17.0382	17.1079	-1.10767	1.09866	0.0238781	0.0574353	0.848299	-1.17883	14.8231	17.4739	-1.3544	-1.02602	0.00473429	0.0201486	0.837075	0.887824	0.0357991	0.453132
BRCA1	55.6028	0.0282198	0.0762643	1.27983	1.27983	5.2023	4.06483	1.05867	1.5472	0.0139744	0.0364947	0.761974	-1.31238	4.00762	5.25952	-1.58655	-1.08559	0.796292	0.857751	0.975952	-1.02464	4.64408	4.75851	-1.33997	1.2763	0.0282198	0.0762643	0.0139744	0.0364947	0.510628	0.836662
BRCA2	68.9088	0.0193941	0.0572711	1.16805	1.16805	6.18751	5.29729	1.02731	1.32808	2.02793e-05	0.000208105	1.45455	1.45455	6.80581	4.67899	1.27928	1.65382	2.13049e-05	0.000282802	1.74287	1.74287	7.07838	4.06134	1.45347	2.08988	0.0193941	0.0572711	2.02793e-05	0.000208105	0.151549	0.608803
BRCC3	184.301	0.663576	0.764784	1.024	1.024	15.5405	15.1763	-1.10454	1.15819	0.147426	0.237613	1.09215	1.09215	16.0349	14.6819	-1.03561	1.23528	0.183773	0.284556	1.11778	1.11778	16.2964	14.5792	-1.06482	1.33043	0.663576	0.764784	0.147426	0.237613	0.862607	0.964624
BRD1	315.067	0.00186269	0.0102137	0.85921	-1.16386	24.2674	28.2438	-1.2633	-1.07225	0.0186333	0.0460978	1.1153	1.1153	27.6868	24.8244	1.02752	1.21059	0.405701	0.522434	0.95616	-1.04585	24.2991	25.4133	-1.17442	1.0737	0.00186269	0.0102137	0.0186333	0.0460978	0.0240499	0.417756
BRD2	2528.04	0.0111627	0.0379515	1.10522	1.10522	221.199	200.14	1.03042	1.18545	0.00131474	0.0055562	1.1409	1.1409	224.535	196.804	1.06369	1.22372	0.000262853	0.00180798	1.25923	1.25923	236.995	188.206	1.14042	1.39042	0.0111627	0.0379515	0.00131474	0.0055562	0.692289	0.912268
BRD3	363.968	0.925314	0.952931	1.00493	1.00493	30.4052	30.2562	-1.08119	1.09187	0.0298954	0.0670012	0.912257	-1.09618	28.939	31.7224	-1.19102	-1.00889	0.0962401	0.171049	0.913048	-1.09523	27.6626	30.2969	-1.2316	1.02673	0.925314	0.952931	0.0298954	0.0670012	0.0310045	0.434234
BRD3OS	269.558	0.140217	0.250243	0.923575	-1.08275	21.5707	23.3557	-1.19808	1.02195	8.39371e-05	0.000621703	1.30277	1.30277	25.4166	19.5097	1.17736	1.44153	0.0127145	0.0351828	1.20922	1.20922	23.8233	19.7014	1.04795	1.39531	0.140217	0.250243	8.39371e-05	0.000621703	0.310332	0.728987
BRD4	554.466	0.042619	0.103732	0.883911	-1.13134	43.3583	49.0528	-1.26231	-1.01395	0.0238654	0.0564161	1.14967	1.14967	49.4226	42.9884	1.03039	1.28277	0.828784	0.882703	1.01678	1.01678	44.8346	44.0948	-1.1483	1.18715	0.042619	0.103732	0.0238654	0.0564161	0.24649	0.684168
BRD7	448.262	0.284476	0.417604	1.04548	1.04548	38.1857	36.5246	-1.04487	1.14207	0.397852	0.513067	0.962609	-1.03884	36.6435	38.0668	-1.13483	1.05155	0.866509	0.909578	1.00647	1.00647	36.9647	36.727	-1.12583	1.14045	0.284476	0.417604	0.397852	0.513067	0.490092	0.825777
BRD8	244.484	0.511744	0.63525	0.974132	-1.02655	20.1067	20.6406	-1.13281	1.07497	0.945431	0.962852	1.00336	1.00336	20.4078	20.3395	-1.09981	1.10722	0.675836	0.764333	0.977564	-1.02295	20.285	20.7505	-1.17585	1.12367	0.511744	0.63525	0.945431	0.962852	0.69431	0.912641
BRD9	208.703	0.0218402	0.0625702	0.895681	-1.11647	16.4349	18.349	-1.22056	-1.02126	0.405504	0.519929	0.962115	-1.03938	17.0561	17.7277	-1.13628	1.05181	0.0293005	0.0675129	0.864604	-1.1566	16.512	19.0978	-1.31199	-1.01961	0.0218402	0.0625702	0.405504	0.519929	0.298958	0.72232
BRF1	183.29	0.00148605	0.00864566	0.836796	-1.19503	13.917	16.6313	-1.31406	-1.08679	0.78958	0.850619	0.998249	-1.00175	15.2608	15.2876	-1.10153	1.09767	0.00961083	0.0282004	0.826836	-1.20943	13.0883	15.8294	-1.38323	-1.05746	0.00148605	0.00864566	0.78958	0.850619	0.0294918	0.43287
BRF2	176.564	0.000385869	0.00327216	0.723126	-1.38288	12.3495	17.0779	-1.60524	-1.19133	0.12538	0.209441	0.886036	-1.12862	13.8246	15.6028	-1.31009	1.0285	0.000591275	0.00332237	0.656841	-1.52244	12.4542	18.9608	-1.87981	-1.23301	0.000385869	0.00327216	0.12538	0.209441	0.130567	0.588329
BRI3	828.974	0.260695	0.392945	0.954641	-1.04751	67.4781	70.6843	-1.13248	1.03208	0.0300929	0.0672915	0.917864	-1.08949	66.1227	72.0397	-1.17786	-1.00774	0.0241647	0.057935	0.880104	-1.13623	66.9693	76.0924	-1.26873	-1.01757	0.260695	0.392945	0.0300929	0.0672915	0.0896338	0.545681
BRI3BP	105.487	0.839547	0.8931	1.03581	1.03581	8.94523	8.63594	-1.15096	1.23488	0.0063146	0.0197089	1.29116	1.29116	9.90768	7.6735	1.08302	1.53929	0.0293055	0.0675129	1.32865	1.32865	10.2826	7.73916	1.03621	1.70362	0.839547	0.8931	0.0063146	0.0197089	0.52169	0.842787
BRIP1	27.0456	0.000869665	0.00589099	1.68193	1.68193	2.82687	1.68073	1.20681	2.34411	0.000589435	0.0029557	0.495669	-2.01748	1.49383	3.01377	-2.81176	-1.44757	0.881613	0.919679	0.84784	-1.17947	2.08281	2.4566	-1.88614	1.35582	0.000869665	0.00589099	0.000589435	0.0029557	0.263094	0.698735
BRIX1	184.874	0.803809	0.86787	1.00509	1.00509	15.4453	15.367	-1.0873	1.0984	0.00176219	0.00704144	0.853153	-1.17212	14.1853	16.627	-1.28094	-1.07255	0.0220034	0.0538536	0.86332	-1.15832	14.9278	17.2912	-1.31326	-1.02166	0.803809	0.86787	0.00176219	0.00704144	0.0444109	0.47398
BRK1	1152.64	0.743203	0.823538	0.990863	-1.00922	95.6125	96.4942	-1.08676	1.06699	0.0623027	0.120917	1.07409	1.07409	99.4846	92.6222	-1.00255	1.15661	0.248898	0.360546	1.06177	1.06177	102.795	96.814	-1.04576	1.17895	0.743203	0.823538	0.0623027	0.120917	0.0405344	0.467838
BRMS1	169.954	0.00152632	0.00883881	0.825739	-1.21104	12.8111	15.5147	-1.34348	-1.09165	0.541199	0.648134	0.979668	-1.02075	14.0174	14.3083	-1.13239	1.08681	0.00607388	0.0197267	0.804778	-1.24258	12.3445	15.339	-1.43903	-1.07295	0.00152632	0.00883881	0.541199	0.648134	0.337198	0.74314
BRMS1L	92.5332	0.0212767	0.0613213	0.813517	-1.22923	6.91817	8.50402	-1.45346	-1.03959	0.488887	0.600524	1.06236	1.06236	7.94426	7.47793	-1.11301	1.25615	0.199574	0.304233	0.861732	-1.16045	6.97723	8.09675	-1.47076	1.09216	0.0212767	0.0613213	0.488887	0.600524	0.668579	0.902537
BROX	588.724	0.536361	0.658575	0.977109	-1.02343	48.4923	49.6283	-1.10469	1.0547	0.106724	0.184078	1.06458	1.06458	50.595	47.5256	-1.01392	1.14912	0.450646	0.566299	1.03946	1.03946	50.9314	48.998	-1.07182	1.15807	0.536361	0.658575	0.106724	0.184078	0.271625	0.70445
BRPF1	210.322	0.0113089	0.0383543	0.881577	-1.13433	16.4237	18.6299	-1.24653	-1.03223	0.673395	0.760049	0.982411	-1.0179	17.3713	17.6823	-1.11858	1.07958	0.0326174	0.0734362	0.864757	-1.15639	16.0953	18.6125	-1.3214	-1.01199	0.0113089	0.0383543	0.673395	0.760049	0.647274	0.893678
BRPF3	344.249	3.5588e-05	0.000618261	0.796638	-1.25528	25.4403	31.9346	-1.35874	-1.15969	0.325259	0.439556	1.03929	1.03929	29.2401	28.1347	-1.0415	1.12495	0.00296649	0.0113109	0.828075	-1.20762	25.9555	31.3443	-1.35075	-1.07966	3.5588e-05	0.000618261	0.325259	0.439556	0.978324	0.995215
BRSK1	78.8712	2.14151e-05	0.000439791	1.49144	1.49144	7.86905	5.27615	1.30743	1.70134	0.000288317	0.00167662	1.35508	1.35508	7.56356	5.58165	1.18789	1.54579	2.25177e-06	5.78636e-05	2.01582	2.01582	9.07837	4.50356	1.67331	2.42843	2.14151e-05	0.000439791	0.000288317	0.00167662	0.882065	0.969403
BRWD1	743.098	0.416458	0.549195	1.04208	1.04208	63.2009	60.6487	-1.06682	1.15849	0.855127	0.89991	0.991758	-1.00831	61.6685	62.181	-1.12095	1.10255	0.651755	0.744632	1.03355	1.03355	62.8312	60.7915	-1.12385	1.20054	0.416458	0.549195	0.855127	0.89991	0.972292	0.992961
BRWD3	335.297	0.728822	0.812904	0.983063	-1.01723	27.7028	28.18	-1.12774	1.08986	0.000347211	0.001931	1.26073	1.26073	31.1639	24.7189	1.13719	1.3977	0.00757372	0.0234631	1.24216	1.24216	30.612	24.6442	1.07357	1.43721	0.728822	0.812904	0.000347211	0.001931	0.614556	0.879006
BSCL2	161.436	0.0539265	0.122583	0.889001	-1.12486	12.6625	14.2435	-1.27463	1.00737	0.658238	0.747935	0.979363	-1.02107	13.3128	13.5933	-1.15703	1.10977	0.0920634	0.16524	0.862228	-1.15979	11.6501	13.5117	-1.38405	1.02896	0.0539265	0.122583	0.658238	0.747935	0.0492777	0.481445
BSDC1	667.429	0.573921	0.692241	0.975294	-1.02533	54.9235	56.3148	-1.11147	1.05723	0.00220515	0.00844543	1.15125	1.15125	59.5296	51.7087	1.06202	1.24797	0.0394705	0.0854842	1.12343	1.12343	58.5196	52.0901	1.00231	1.2592	0.573921	0.692241	0.00220515	0.00844543	0.806893	0.95147
BSG	2224.04	0.456609	0.585115	0.972775	-1.02799	182.779	187.894	-1.1068	1.04736	0.955573	0.96986	1.00928	1.00928	186.193	184.481	-1.06677	1.08666	0.623718	0.72124	0.98161	-1.01873	181.667	185.071	-1.13092	1.08971	0.456609	0.585115	0.955573	0.96986	0.531749	0.845801
BTAF1	852.285	0.784558	0.853987	0.986435	-1.01375	70.5388	71.5087	-1.11577	1.08571	0.473198	0.585253	1.03599	1.03599	72.2791	69.7684	-1.0624	1.14024	0.750261	0.822423	1.02171	1.02171	72.5052	70.9644	-1.12089	1.1701	0.784558	0.853987	0.473198	0.585253	0.652199	0.89541
BTBD1	1023.66	0.64127	0.747979	0.985837	-1.01437	84.6966	85.9134	-1.08159	1.05117	0.0555413	0.110017	0.941212	-1.06246	82.7216	87.8884	-1.13287	1.00359	0.091164	0.164102	0.927917	-1.07768	82.1749	88.5585	-1.18006	1.01606	0.64127	0.747979	0.0555413	0.110017	0.960602	0.990471
BTBD10	351.233	0.0697757	0.148226	1.08264	1.08264	30.4309	28.108	-1.012	1.18618	0.0039644	0.0135736	0.86298	-1.15878	27.1167	31.4222	-1.2696	-1.05763	0.299065	0.413645	0.935345	-1.06912	28.6805	30.663	-1.21654	1.06431	0.0697757	0.148226	0.0039644	0.0135736	0.427173	0.791312
BTBD11	483.901	0.37008	0.50361	1.05255	1.05255	41.3575	39.2928	-1.04608	1.1589	6.11102e-05	0.000488061	0.76635	-1.30489	34.991	45.6593	-1.43674	-1.18513	0.0041164	0.0146486	0.803062	-1.24523	35.0831	43.6867	-1.42684	-1.08675	0.37008	0.50361	6.11102e-05	0.000488061	0.431117	0.792525
BTBD19	46.7137	3.5285e-06	0.000135614	0.538758	-1.85612	2.72594	5.05968	-2.20172	-1.56477	0.0428979	0.0894404	1.23694	1.23694	4.30514	3.48048	1.04278	1.46725	0.0018638	0.00792131	0.649612	-1.53938	2.79779	4.30686	-1.95982	-1.20914	3.5285e-06	0.000135614	0.0428979	0.0894404	0.154643	0.61283
BTBD2	884.008	0.851947	0.901225	0.993406	-1.00664	73.4236	73.911	-1.07616	1.06201	0.188385	0.288514	1.04473	1.04473	75.2788	72.0558	-1.02329	1.11688	0.411976	0.528716	1.03884	1.03884	73.1696	70.434	-1.05796	1.14173	0.851947	0.901225	0.188385	0.288514	0.127201	0.587491
BTBD3	212.892	0.64889	0.75384	0.97846	-1.02201	17.5479	17.9342	-1.13375	1.08543	0.300356	0.414009	0.943604	-1.05977	17.2262	18.2558	-1.17563	1.04677	0.294617	0.408397	0.924055	-1.08219	17.2274	18.6432	-1.25322	1.0701	0.64889	0.75384	0.300356	0.414009	0.643179	0.892462
BTBD6	638.947	0.087923	0.177079	0.937436	-1.06674	51.5262	54.965	-1.15181	1.01219	0.00509209	0.0165725	1.13036	1.13036	56.5039	49.9874	1.04688	1.2205	0.299198	0.413782	1.06022	1.06022	54.1852	51.1076	-1.0513	1.18173	0.087923	0.177079	0.00509209	0.0165725	0.585614	0.867955
BTBD7	451.099	0.011756	0.0395701	0.867326	-1.15297	34.9207	40.2625	-1.28461	-1.03481	0.633402	0.726989	0.967445	-1.03365	36.9696	38.2136	-1.15167	1.07791	0.0310749	0.0707928	0.837948	-1.19339	34.0542	40.6401	-1.39055	-1.02419	0.011756	0.0395701	0.633402	0.726989	0.819204	0.95452
BTBD8	50.2603	0.000164914	0.00181973	1.61472	1.61472	5.17305	3.20367	1.33049	1.95967	0.0196708	0.0481214	0.784019	-1.27548	3.6813	4.69542	-1.54796	-1.05096	0.0894323	0.161641	1.26299	1.26299	4.58755	3.6323	-1.04116	1.66079	0.000164914	0.00181973	0.0196708	0.0481214	0.762284	0.936206
BTBD9	137.702	0.692882	0.785942	1.01795	1.01795	11.5772	11.3731	-1.10767	1.14779	0.135045	0.221847	1.09257	1.09257	11.9828	10.9676	-1.03202	1.23192	0.181315	0.281692	1.11629	1.11629	11.7047	10.4853	-1.06158	1.32285	0.692882	0.785942	0.135045	0.221847	0.258538	0.695409
BTD	307.619	0.174036	0.292424	0.944287	-1.059	24.9004	26.3695	-1.15538	1.03023	0.0123946	0.0331948	1.122	1.122	27.1088	24.1611	1.02841	1.22411	0.317402	0.433202	1.05968	1.05968	26.2518	24.7733	-1.06739	1.1986	0.174036	0.292424	0.0123946	0.0331948	0.886838	0.970772
BTF3	2468	0.20748	0.332218	1.04495	1.04495	210.187	201.146	-1.03203	1.12689	0.144973	0.234566	1.05929	1.05929	211.588	199.745	-1.01806	1.14236	0.0630243	0.122623	1.10521	1.10521	219.369	198.486	-1.00675	1.22975	0.20748	0.332218	0.144973	0.234566	0.374364	0.763877
BTF3L4	524.942	0.805155	0.868421	1.00899	1.00899	43.9409	43.5494	-1.08391	1.10348	0.533964	0.641445	0.976829	-1.02372	43.2324	44.2579	-1.11959	1.06831	0.788511	0.85226	0.986015	-1.01418	44.7023	45.3363	-1.15106	1.11909	0.805155	0.868421	0.533964	0.641445	0.164597	0.6265
BTG1	1786.05	0.00512746	0.0213562	1.16286	1.16286	160.045	137.631	1.06896	1.265	1.43178e-11	1.78844e-08	2.38347	2.38347	209.696	87.9795	2.191	2.59283	1.81328e-10	2.51664e-07	2.72098	2.72098	227.88	83.7494	2.41553	3.06504	0.00512746	0.0213562	1.43178e-11	1.78844e-08	0.292513	0.719421
BTG2	209.866	0.113233	0.21359	0.869477	-1.15012	16.2678	18.7098	-1.40467	1.06192	0.129902	0.215559	1.14255	1.14255	18.6524	16.3252	-1.06895	1.39543	0.954766	0.970144	0.993383	-1.00666	17.2419	17.3568	-1.33562	1.318	0.113233	0.21359	0.129902	0.215559	0.882162	0.969403
BTG3	284.842	5.32461e-07	4.61873e-05	1.44873	1.44873	28.0866	19.3871	1.32637	1.58236	0.0143792	0.03731	0.906003	-1.10375	22.5662	24.9075	-1.20556	-1.01053	0.000588067	0.0033088	1.2958	1.2958	27.8535	21.4953	1.14379	1.46802	5.32461e-07	4.61873e-05	0.0143792	0.03731	0.0278222	0.429472
BTN2A1	337.678	0.12445	0.228984	1.09383	1.09383	29.4009	26.8788	-1.01485	1.21423	0.639272	0.732313	0.984853	-1.01538	27.9251	28.3546	-1.12714	1.09326	0.425232	0.541623	1.07251	1.07251	30.9534	28.8608	-1.08078	1.24319	0.12445	0.228984	0.639272	0.732313	0.0258104	0.423295
BTN2A2	55.7087	0.0659392	0.14191	0.876507	-1.14089	4.33688	4.94791	-1.32306	1.01646	0.147505	0.23767	0.88837	-1.12566	4.36796	4.91683	-1.30539	1.03022	0.0263093	0.0619035	0.779004	-1.28369	4.08861	5.24851	-1.58286	-1.04106	0.0659392	0.14191	0.147505	0.23767	0.92037	0.978986
BTN3A1	123.961	0.058706	0.130248	1.1355	1.1355	10.9855	9.67462	-1.02541	1.32211	1.12625e-06	2.22948e-05	0.549119	-1.8211	7.32344	13.3367	-2.12039	-1.56405	0.000486024	0.00285121	0.630748	-1.58542	8.03249	12.7349	-1.96607	-1.27847	0.058706	0.130248	1.12625e-06	2.22948e-05	0.479594	0.821034
BTN3A2	105.29	0.195262	0.317498	0.906467	-1.10318	8.3437	9.20464	-1.2506	1.0276	3.0067e-07	8.59284e-06	0.566166	-1.76627	6.34369	11.2047	-2.0023	-1.55806	3.20092e-06	7.34976e-05	0.523227	-1.91122	6.27942	12.0013	-2.28215	-1.60057	0.195262	0.317498	3.0067e-07	8.59284e-06	0.302973	0.724154
BTN3A3	74.3565	0.241517	0.371563	1.14586	1.14586	6.61756	5.77519	-1.11593	1.46521	0.000258567	0.00153652	0.599845	-1.6671	4.64653	7.74622	-2.13172	-1.30375	0.0195334	0.0488961	0.714475	-1.39963	5.64855	7.90587	-1.98155	1.01153	0.241517	0.371563	0.000258567	0.00153652	0.0762412	0.52966
BTRC	218.555	0.00219721	0.0114882	1.24781	1.24781	20.2208	16.205	1.10375	1.41067	0.803679	0.861178	1.01097	1.01097	18.3122	18.1136	-1.11825	1.14291	0.0130704	0.0359371	1.26262	1.26262	20.2618	16.0474	1.06152	1.50182	0.00219721	0.0114882	0.803679	0.861178	0.878911	0.969317
BUB1	53.8682	0.000314602	0.00286839	1.55515	1.55515	5.46433	3.51371	1.28376	1.88391	0.417906	0.531794	0.995199	-1.00482	4.47822	4.49982	-1.21724	1.20559	0.0134469	0.0367136	1.45324	1.45324	6.18514	4.25611	1.10803	1.906	0.000314602	0.00286839	0.417906	0.531794	0.00182146	0.2564
BUB1B	50.6516	0.0091249	0.0328208	1.66832	1.66832	5.27817	3.16376	1.1864	2.34601	0.516698	0.625715	0.902739	-1.10774	4.0052	4.43672	-1.55771	1.26944	0.113252	0.194638	1.44206	1.44206	5.48982	3.80693	-1.12303	2.33537	0.0091249	0.0328208	0.516698	0.625715	0.126393	0.587491
BUB3	892.986	0.584195	0.700863	1.01974	1.01974	75.1429	73.6881	-1.07041	1.1131	0.116027	0.196995	0.938549	-1.06547	72.0566	76.7744	-1.16301	1.02447	0.440781	0.556816	0.95721	-1.0447	72.9935	76.2565	-1.18248	1.08344	0.584195	0.700863	0.116027	0.196995	0.818086	0.953864
BUD13	130.383	0.277567	0.410793	0.935365	-1.0691	10.5024	11.2281	-1.21464	1.0627	0.01754	0.0438501	1.17887	1.17887	11.7572	9.97329	1.03762	1.33936	0.280411	0.393862	1.09935	1.09935	11.7099	10.6517	-1.08957	1.31681	0.277567	0.410793	0.01754	0.0438501	0.250916	0.687323
BUD23	196.942	0.0770713	0.15981	1.0944	1.0944	17.1515	15.6721	-1.01581	1.21665	0.252434	0.361925	0.942333	-1.0612	15.9245	16.8991	-1.17974	1.04759	0.616957	0.715079	1.03083	1.03083	16.8795	16.3746	-1.12681	1.19737	0.0770713	0.15981	0.252434	0.361925	0.606806	0.87651
BUD31	466.921	0.154649	0.268892	1.05935	1.05935	40.0315	37.7887	-1.02404	1.14921	0.132904	0.219156	1.06661	1.06661	40.1642	37.656	-1.01708	1.15708	0.046499	0.0968355	1.12792	1.12792	41.89	37.1391	1.00526	1.26556	0.154649	0.268892	0.132904	0.219156	0.434104	0.794373
BVES	136.75	0.075202	0.156846	0.881216	-1.1348	10.6763	12.1154	-1.31504	1.02119	0.093175	0.165296	1.14811	1.14811	12.1816	10.6101	-1.00934	1.33047	0.932217	0.955656	1.01221	1.01221	10.9771	10.8447	-1.21695	1.24684	0.075202	0.156846	0.093175	0.165296	0.227857	0.673778
BYSL	129.862	0.000145907	0.00167357	0.698907	-1.43081	8.90387	12.7397	-1.66068	-1.23275	0.768263	0.833959	0.987828	-1.01232	10.7555	10.8881	-1.17496	1.14653	0.00161587	0.00707212	0.677843	-1.47527	8.34976	12.3181	-1.82129	-1.19499	0.000145907	0.00167357	0.768263	0.833959	0.223457	0.670489
BZW1	3129.64	0.890925	0.928772	1.0129	1.0129	262.474	259.132	-1.05644	1.08386	5.33825e-06	7.27949e-05	1.26502	1.26502	291.318	230.287	1.1822	1.35365	0.000134103	0.00108771	1.27173	1.27173	301.271	236.899	1.1556	1.39954	0.890925	0.928772	5.33825e-06	7.27949e-05	0.0653492	0.511088
BZW2	407.405	0.0393533	0.0977067	1.10276	1.10276	35.6095	32.2913	-1.00064	1.21685	1.11123e-05	0.000130852	0.736247	-1.35824	28.793	39.1078	-1.49876	-1.23089	0.00584769	0.0191063	0.81596	-1.22555	31.0202	38.0168	-1.40863	-1.06627	0.0393533	0.0977067	1.11123e-05	0.000130852	0.293507	0.719421
C10orf143	21.2392	0.0916344	0.182599	0.763669	-1.30947	1.53277	2.00711	-1.73899	1.01417	0.0773857	0.143246	1.30522	1.30522	2.00428	1.53559	-1.01747	1.73335	0.946491	0.964954	0.996663	-1.00335	1.68768	1.69333	-1.49861	1.48862	0.0916344	0.182599	0.0773857	0.143246	0.729714	0.925606
C10orf88	141.196	0.327461	0.462444	1.06769	1.06769	12.1515	11.3812	-1.08028	1.23147	0.429925	0.543652	0.949404	-1.05329	11.4609	12.0717	-1.21487	1.09504	0.888008	0.924111	1.01301	1.01301	12.4279	12.2684	-1.20793	1.23955	0.327461	0.462444	0.429925	0.543652	0.168276	0.627089
C10orf90	20.6024	0.0495128	0.115139	0.81934	-1.22049	1.54638	1.88735	-1.61107	1.08154	1.04049e-05	0.000123779	2.36469	2.36469	2.41322	1.02052	1.79141	3.12143	0.00465117	0.0160758	1.88171	1.88171	2.24455	1.19283	1.27065	2.78662	0.0495128	0.115139	1.04049e-05	0.000123779	0.362787	0.758547
C11orf1	56.0542	0.637967	0.745593	0.979625	-1.0208	4.62311	4.71926	-1.22119	1.17193	0.105411	0.182469	1.15703	1.15703	5.01124	4.33113	-1.03395	1.38416	0.389	0.506235	1.12496	1.12496	5.25721	4.67325	-1.14538	1.44952	0.637967	0.745593	0.105411	0.182469	0.1435	0.598858
C11orf24	649.062	0.04874	0.113882	0.909143	-1.09994	51.5144	56.6626	-1.20784	-1.00168	0.125245	0.209275	1.07242	1.07242	55.9787	52.1983	-1.02394	1.17762	0.709695	0.791187	0.97521	-1.02542	53.8078	55.1756	-1.17051	1.1132	0.04874	0.113882	0.125245	0.209275	0.655133	0.896583
C11orf49	147.389	0.145673	0.257078	1.07764	1.07764	12.7414	11.8235	-1.0291	1.1951	0.0260001	0.0602862	1.12691	1.12691	13.0153	11.5496	1.01615	1.24974	0.0132236	0.0362706	1.21322	1.21322	13.5629	11.1792	1.04809	1.40437	0.145673	0.257078	0.0260001	0.0602862	0.885197	0.97052
C11orf54	225.721	0.0376306	0.0944621	0.913428	-1.09478	17.9591	19.6612	-1.1913	-1.00607	0.561462	0.66577	0.978039	-1.02245	18.6013	19.0189	-1.1126	1.06427	0.0602215	0.118517	0.892089	-1.12096	17.5241	19.6438	-1.26325	1.00532	0.0376306	0.0944621	0.561462	0.66577	0.514766	0.839216
C11orf58	1587.72	0.0626494	0.136769	1.06615	1.06615	136.546	128.074	-1.0031	1.1402	0.177372	0.275088	1.04701	1.04701	135.348	129.272	-1.02144	1.11973	0.0294607	0.067808	1.11288	1.11288	143.436	128.888	1.01205	1.22374	0.0626494	0.136769	0.177372	0.275088	0.0906871	0.547943
C11orf68	357.716	0.0112626	0.0382388	0.889939	-1.12367	28.0737	31.5457	-1.22316	-1.03228	0.334879	0.449637	1.03881	1.03881	30.3772	29.2422	-1.04787	1.13079	0.18964	0.291832	0.924779	-1.08134	28.7312	31.0682	-1.21918	1.04266	0.0112626	0.0382388	0.334879	0.449637	0.858648	0.963996
C11orf71	22.227	0.0910633	0.18185	0.764307	-1.30838	1.60481	2.09969	-1.81332	1.05928	0.981921	0.98814	1.06598	1.06598	1.9114	1.7931	-1.30016	1.47737	0.213633	0.32104	0.803697	-1.24425	1.54179	1.91837	-1.97407	1.27511	0.0910633	0.18185	0.981921	0.98814	0.405671	0.780836
C11orf80	20.7206	0.370537	0.504071	1.18338	1.18338	1.87174	1.58169	-1.1316	1.58467	0.0547761	0.108823	0.784341	-1.27495	1.51802	1.93541	-1.70731	1.05032	0.416755	0.533752	0.931279	-1.07379	1.72567	1.85301	-1.62281	1.40743	0.370537	0.504071	0.0547761	0.108823	0.647922	0.893777
C11orf87	39.1894	0.19599	0.318267	1.2615	1.2615	3.64341	2.88816	-1.07216	1.70622	0.0730882	0.137182	0.803212	-1.245	2.90938	3.62219	-1.68391	1.08637	0.683884	0.770836	1.01354	1.01354	3.17739	3.13494	-1.51227	1.55351	0.19599	0.318267	0.0730882	0.137182	0.117826	0.579746
C11orf95	328.328	0.00851894	0.0312511	0.861137	-1.16126	25.3192	29.4021	-1.28979	-1.04553	0.0101096	0.0283966	1.155	1.155	29.3285	25.3927	1.0399	1.28284	0.950291	0.967486	0.994729	-1.0053	27.7523	27.8994	-1.16619	1.15393	0.00851894	0.0312511	0.0101096	0.0283966	0.323844	0.73551
C11orf96	89.005	0.00117068	0.00729799	0.64521	-1.54988	5.81759	9.01658	-2.03688	-1.17932	0.0548078	0.108823	1.28028	1.28028	8.32877	6.5054	-1.0265	1.68257	0.171682	0.269617	0.833793	-1.19934	6.901	8.27663	-1.76507	1.22709	0.00117068	0.00729799	0.0548078	0.108823	0.456488	0.80765
C11orf98	108.937	0.0533249	0.121526	1.13451	1.13451	9.65015	8.50601	1.00181	1.28478	0.00033404	0.00186689	0.755633	-1.32339	7.8145	10.3417	-1.49869	-1.1686	0.076184	0.142638	0.856411	-1.16766	8.24874	9.63176	-1.39225	1.02113	0.0533249	0.121526	0.00033404	0.00186689	0.804724	0.951136
C12orf29	304.98	0.30066	0.43477	1.04652	1.04652	25.9928	24.8372	-1.05556	1.15607	0.0831247	0.151372	0.927902	-1.0777	24.4645	26.3654	-1.19051	1.02503	0.580549	0.683537	0.972365	-1.02842	26.2255	26.9708	-1.1839	1.11937	0.30066	0.43477	0.0831247	0.151372	0.0464792	0.477052
C12orf4	255.756	0.285274	0.418235	1.04888	1.04888	21.8214	20.8046	-1.05055	1.15576	0.862899	0.905374	1.0097	1.0097	21.4159	21.2101	-1.09131	1.11259	0.378029	0.495848	1.05707	1.05707	22.6468	21.4242	-1.08516	1.21255	0.285274	0.418235	0.862899	0.905374	0.175138	0.633917
C12orf43	118.67	0.000160375	0.00178702	0.777262	-1.28657	8.64981	11.1286	-1.42503	-1.16156	0.00343744	0.0121211	1.1858	1.1858	10.7298	9.04856	1.07058	1.31342	0.251701	0.363647	0.920986	-1.08579	9.2957	10.0932	-1.25466	1.06422	0.000160375	0.00178702	0.00343744	0.0121211	0.676548	0.905375
C12orf45	74.852	6.41551e-05	0.000931816	0.693729	-1.44148	5.10973	7.3656	-1.65616	-1.25463	0.00170454	0.00686155	0.783998	-1.27551	5.48242	6.99291	-1.46548	-1.11018	1.18698e-05	0.000186969	0.53681	-1.86286	4.36498	8.13133	-2.26698	-1.53078	6.41551e-05	0.000931816	0.00170454	0.00686155	0.523471	0.843139
C12orf49	482.037	9.5329e-06	0.000262564	0.755656	-1.32335	34.5791	45.7604	-1.4436	-1.21312	0.156244	0.24887	0.949162	-1.05356	39.122	41.2174	-1.14929	1.03541	4.40973e-05	0.000473804	0.711105	-1.40626	32.6801	45.9568	-1.59032	-1.24351	9.5329e-06	0.000262564	0.156244	0.24887	0.213955	0.661355
C12orf57	1015.83	0.482414	0.609347	1.03061	1.03061	85.9283	83.3763	-1.06006	1.12595	0.012711	0.033868	1.13439	1.13439	89.9822	79.3224	1.03833	1.23933	0.0240515	0.0577301	1.16747	1.16747	92.1036	78.8919	1.03016	1.32308	0.482414	0.609347	0.012711	0.033868	0.703356	0.916601
C12orf60	22.764	0.0198889	0.0583724	0.758702	-1.31804	1.63673	2.15728	-1.66915	-1.04079	0.0694609	0.131855	1.24999	1.24999	2.10777	1.68623	-1.01312	1.58298	0.639048	0.734685	0.947944	-1.05491	1.80293	1.90194	-1.47323	1.32384	0.0198889	0.0583724	0.0694609	0.131855	0.892539	0.971461
C12orf65	62.1416	0.464141	0.592073	0.94958	-1.0531	5.04454	5.31239	-1.27875	1.15305	0.900951	0.931913	0.983105	-1.01719	5.13435	5.22259	-1.23514	1.19376	0.54399	0.651671	0.935862	-1.06853	5.19582	5.55191	-1.40614	1.23156	0.464141	0.592073	0.900951	0.931913	0.377057	0.764953
C12orf66	45.5967	0.00273208	0.0134568	0.694438	-1.44001	3.11451	4.48494	-1.78626	-1.16088	0.164513	0.259495	1.17054	1.17054	4.09827	3.50118	-1.05972	1.45199	0.138858	0.228491	0.800505	-1.24921	3.10316	3.87651	-1.69424	1.08568	0.00273208	0.0134568	0.164513	0.259495	0.20406	0.654343
C12orf73	31.9187	0.441683	0.571894	0.941342	-1.06231	2.57952	2.74026	-1.31021	1.16101	0.686283	0.770341	0.975207	-1.02542	2.62651	2.69328	-1.26471	1.20278	0.409031	0.525909	0.921723	-1.08492	2.67899	2.9065	-1.45955	1.24	0.441683	0.571894	0.686283	0.770341	0.444907	0.799203
C12orf75	760.351	0.697967	0.790202	1.02084	1.02084	64.016	62.7092	-1.0478	1.09193	0.243764	0.35253	1.05407	1.05407	65.0306	61.6946	-1.01477	1.12748	0.273304	0.386487	1.07593	1.07593	65.7853	61.1425	-1.02226	1.1834	0.697967	0.790202	0.243764	0.35253	0.988163	0.996777
C12orf76	32.0797	0.00776785	0.0292871	0.720182	-1.38854	2.23844	3.10817	-1.71562	-1.12381	0.0830174	0.151272	1.20841	1.20841	2.92559	2.42102	-1.02246	1.49307	0.38377	0.501272	0.86292	-1.15886	2.29862	2.66377	-1.56295	1.16382	0.00776785	0.0292871	0.0830174	0.151272	0.21894	0.666478
C14orf119	482.514	0.0290239	0.0778478	0.916665	-1.09091	38.4612	41.9578	-1.1795	-1.00898	0.00696804	0.0212443	0.891553	-1.12164	37.9042	42.5148	-1.21272	-1.0374	0.00154652	0.00685311	0.820077	-1.2194	36.9521	45.0593	-1.36175	-1.09192	0.0290239	0.0778478	0.00696804	0.0212443	0.317855	0.731522
C14orf132	621.059	1.7506e-05	0.000384543	0.750872	-1.33179	44.3908	59.1191	-1.46015	-1.21471	2.22621e-05	0.000223862	1.33673	1.33673	59.213	44.2969	1.21922	1.46557	0.912615	0.941405	1.00387	1.00387	48.6952	48.5073	-1.13459	1.14339	1.7506e-05	0.000384543	2.22621e-05	0.000223862	0.0744017	0.524206
C14orf28	64.2729	0.16057	0.276417	0.906353	-1.10332	5.09296	5.61919	-1.30656	1.07331	6.98412e-06	9.08736e-05	1.77932	1.77932	6.85791	3.85424	1.50254	2.10708	0.00130737	0.00602597	1.60594	1.60594	6.56604	4.08859	1.26441	2.03972	0.16057	0.276417	6.98412e-06	9.08736e-05	0.944691	0.985505
C14orf93	61.0268	0.0322308	0.0841192	1.18294	1.18294	5.51175	4.65938	1.01607	1.37721	0.0276434	0.0630788	0.840476	-1.1898	4.64477	5.52636	-1.3852	-1.02196	0.95444	0.969971	0.994213	-1.00582	5.01867	5.04788	-1.24714	1.23274	0.0322308	0.0841192	0.0276434	0.0630788	0.998601	0.999171
C15orf39	117.574	2.38025e-08	8.87228e-06	0.297945	-3.35633	4.4982	15.0974	-4.14346	-2.71873	0.00608613	0.0191346	1.45329	1.45329	11.6081	7.9875	1.17721	1.79411	3.27177e-05	0.000387589	0.417346	-2.39609	4.99867	11.9773	-3.22776	-1.77871	2.38025e-08	8.87228e-06	0.00608613	0.0191346	0.396298	0.776842
C15orf40	120.841	0.0736097	0.154013	0.867878	-1.15224	9.35782	10.7824	-1.34934	1.01634	0.384785	0.500661	1.073	1.073	10.4247	9.71551	-1.09139	1.25655	0.471334	0.586164	0.928842	-1.07661	9.33797	10.0533	-1.346	1.16126	0.0736097	0.154013	0.384785	0.500661	0.340174	0.745867
C15orf41	47.1304	0.0350262	0.0897277	1.28698	1.28698	4.42038	3.43469	1.03644	1.59809	0.0390458	0.0830304	0.793382	-1.26043	3.47504	4.38003	-1.56512	-1.01505	0.967462	0.978594	1.02184	1.02184	3.77479	3.6941	-1.32921	1.38791	0.0350262	0.0897277	0.0390458	0.0830304	0.380793	0.766689
C15orf61	112.502	0.468292	0.595423	0.96238	-1.03909	9.19547	9.55492	-1.16758	1.08138	0.00910026	0.0261494	1.17959	1.17959	10.1477	8.60272	1.04978	1.32545	0.124448	0.20964	1.13354	1.13354	10.0627	8.87719	-1.04032	1.33673	0.468292	0.595423	0.00910026	0.0261494	0.615613	0.879168
C16orf70	161.646	0.361943	0.495022	1.05265	1.05265	13.816	13.125	-1.06556	1.18072	0.335711	0.450415	0.948418	-1.05439	13.1139	13.8271	-1.18267	1.06381	0.969647	0.980162	0.998379	-1.00162	13.6857	13.7079	-1.17821	1.17439	0.361943	0.495022	0.335711	0.450415	0.542942	0.849648
C16orf72	856.819	0.00544448	0.022356	1.12824	1.12824	75.7038	67.0993	1.0433	1.22009	0.853713	0.898831	1.00081	1.00081	71.4303	71.3728	-1.08054	1.08228	0.0443386	0.0935371	1.12205	1.12205	79.6324	70.9703	1.00448	1.25338	0.00544448	0.022356	0.853713	0.898831	0.0105164	0.379684
C16orf86	36.3822	0.0548679	0.124091	1.25553	1.25553	3.37533	2.68837	-1.00999	1.5921	0.742921	0.813805	0.985656	-1.01455	3.00995	3.05375	-1.28653	1.24989	0.230984	0.340716	1.22699	1.22699	3.47651	2.83336	-1.14032	1.71677	0.0548679	0.124091	0.742921	0.813805	0.364835	0.758974
C16orf87	139.431	2.75534e-05	0.000524257	1.37179	1.37179	13.4406	9.7979	1.22728	1.53332	0.00300145	0.0108828	0.836888	-1.1949	10.5875	12.651	-1.3356	-1.06902	0.0779632	0.145219	1.14184	1.14184	12.7126	11.1334	-1.02509	1.33653	2.75534e-05	0.000524257	0.00300145	0.0108828	0.132563	0.588922
C16orf91	75.411	0.0122331	0.0406826	0.834176	-1.19879	5.71611	6.8524	-1.37306	-1.04664	0.520516	0.629224	1.03925	1.03925	6.40522	6.16329	-1.10211	1.19033	0.134927	0.223346	0.869899	-1.14956	5.97997	6.87432	-1.39281	1.05398	0.0122331	0.0406826	0.520516	0.629224	0.48079	0.821328
C16orf95	26.5414	0.99768	0.9988	0.997998	-1.00201	2.20957	2.214	-1.22011	1.21523	0.907053	0.936243	0.981378	-1.01898	2.191	2.23257	-1.24077	1.19499	0.935827	0.958149	0.978895	-1.02156	2.13395	2.17995	-1.34964	1.29328	0.99768	0.9988	0.907053	0.936243	0.593574	0.871192
C17orf100	21.3383	0.00232812	0.0119787	0.634608	-1.57577	1.38071	2.17568	-1.99496	-1.24467	0.000210175	0.00131066	1.80218	1.80218	2.28724	1.26915	1.4235	2.28159	0.363415	0.480921	1.15839	1.15839	1.63175	1.40864	-1.20509	1.61706	0.00232812	0.0119787	0.000210175	0.00131066	0.126991	0.587491
C17orf107	132.382	0.540569	0.662167	1.01373	1.01373	11.107	10.9566	-1.14817	1.17992	6.88536e-06	8.98694e-05	1.70275	1.70275	13.9002	8.16338	1.46292	1.9819	9.31394e-05	0.000819299	1.74925	1.74925	13.745	7.85765	1.41128	2.16815	0.540569	0.662167	6.88536e-06	8.98694e-05	0.941921	0.984535
C17orf49	355.029	0.000145245	0.00167021	1.28273	1.28273	33.2501	25.9214	1.15411	1.42569	4.10798e-05	0.00035486	0.752714	-1.32853	25.4116	33.7599	-1.47658	-1.19531	0.594777	0.696215	0.966901	-1.03423	29.7838	30.8034	-1.20092	1.12273	0.000145245	0.00167021	4.10798e-05	0.00035486	0.115262	0.575901
C17orf58	34.3295	0.0463815	0.110017	1.21027	1.21027	3.13294	2.58864	-1.00203	1.46772	0.121027	0.203822	1.14904	1.14904	3.05919	2.66238	-1.05542	1.39347	0.0173141	0.0444362	1.4106	1.4106	3.23315	2.29204	1.07385	1.85294	0.0463815	0.110017	0.121027	0.203822	0.366977	0.760446
C17orf75	114.648	0.317488	0.452297	0.947375	-1.05555	9.29584	9.81221	-1.17653	1.05596	0.588189	0.689672	1.0317	1.0317	9.70309	9.40495	-1.08037	1.14995	0.737218	0.813134	0.976508	-1.02406	9.07131	9.28954	-1.19391	1.13847	0.317488	0.452297	0.588189	0.689672	0.152132	0.609589
C17orf80	234.445	0.380088	0.513484	0.951384	-1.0511	19.0503	20.0238	-1.18852	1.07577	0.0801359	0.147267	0.902609	-1.1079	18.537	20.5371	-1.25275	1.02062	0.0688499	0.131822	0.866277	-1.15437	19.2634	22.237	-1.37344	1.03068	0.380088	0.513484	0.0801359	0.147267	0.0662029	0.511088
C17orf97	24.2406	0.452941	0.582606	0.877794	-1.13922	1.88859	2.15152	-1.53477	1.18258	0.461437	0.573913	0.980326	-1.02007	1.99998	2.04012	-1.37425	1.32071	0.991808	0.995474	0.854787	-1.16988	1.78398	2.08704	-1.78317	1.30289	0.452941	0.582606	0.461437	0.573913	0.557711	0.856082
C18orf21	113.975	0.251775	0.382966	0.936879	-1.06737	9.18841	9.80746	-1.20418	1.05696	0.304845	0.418625	1.05621	1.05621	9.75759	9.23829	-1.06813	1.19158	0.92739	0.952328	0.989742	-1.01036	9.62467	9.72443	-1.19825	1.17379	0.251775	0.382966	0.304845	0.418625	0.45408	0.806013
C18orf25	239.488	0.000739022	0.00521532	0.802242	-1.24651	17.7674	22.1472	-1.38982	-1.11797	0.00861009	0.0250113	1.16401	1.16401	21.4699	18.4448	1.04398	1.29784	0.370751	0.488611	0.934792	-1.06976	19.4207	20.7754	-1.24775	1.09033	0.000739022	0.00521532	0.00861009	0.0250113	0.564368	0.85886
C18orf32	157.559	0.048194	0.113093	0.903147	-1.10724	12.4617	13.7981	-1.24285	1.01376	0.72274	0.798421	1.04013	1.04013	13.3882	12.8717	-1.07917	1.16751	0.220309	0.328425	0.939446	-1.06446	12.72	13.5399	-1.2534	1.1062	0.048194	0.113093	0.72274	0.798421	0.871719	0.966458
C18orf54	101.304	0.030216	0.0801546	1.16781	1.16781	9.09552	7.78852	1.02005	1.33697	0.0267892	0.0615231	0.849865	-1.17666	7.75687	9.12718	-1.3471	-1.02778	0.964336	0.976611	0.992344	-1.00771	8.20649	8.2698	-1.22018	1.20157	0.030216	0.0801546	0.0267892	0.0615231	0.546496	0.852162
C19orf12	375.619	0.00263525	0.0131245	0.884321	-1.13081	29.38	33.2232	-1.21591	-1.05167	0.00204388	0.00793598	1.13659	1.13659	33.3026	29.3006	1.05704	1.22212	0.925126	0.950309	1.00505	1.00505	31.6131	31.4543	-1.1025	1.11366	0.00263525	0.0131245	0.00204388	0.00793598	0.504826	0.834537
C19orf25	115.52	0.00451499	0.0194161	0.79667	-1.25523	8.5372	10.7161	-1.45113	-1.08577	0.0118427	0.0321108	1.20495	1.20495	10.5214	8.73188	1.04228	1.393	0.725877	0.80402	0.960414	-1.04122	9.44621	9.83556	-1.27825	1.17905	0.00451499	0.0194161	0.0118427	0.0321108	0.714849	0.92028
C19orf44	105.238	0.887181	0.926105	1.01762	1.01762	8.84639	8.69322	-1.13168	1.17191	0.436396	0.550274	1.04558	1.04558	8.96522	8.5744	-1.10141	1.20411	0.514482	0.625562	1.06341	1.06341	9.12237	8.57838	-1.14815	1.29839	0.887181	0.926105	0.436396	0.550274	0.731215	0.925606
C19orf47	74.7856	0.00039029	0.00329471	0.761299	-1.31354	5.38752	7.07675	-1.48733	-1.16007	0.74653	0.816756	0.985692	-1.01452	6.18723	6.27704	-1.14874	1.1161	0.00330263	0.0122756	0.74646	-1.33966	5.23776	7.0168	-1.59701	-1.12377	0.00039029	0.00329471	0.74653	0.816756	0.534939	0.847423
C19orf48	347.502	0.645991	0.751731	0.969919	-1.03101	28.5163	29.4007	-1.16798	1.09877	0.00614333	0.0192322	1.20319	1.20319	31.6292	26.2878	1.0621	1.36302	0.0689288	0.131901	1.16963	1.16963	30.7323	26.2753	-1.01991	1.39526	0.645991	0.751731	0.00614333	0.0192322	0.424539	0.78889
C19orf53	544.678	0.632418	0.740836	0.981902	-1.01843	44.9754	45.8043	-1.10661	1.06692	0.0563155	0.111163	1.08188	1.08188	47.175	43.6046	-1.00435	1.17555	0.27596	0.389194	1.06121	1.06121	47.53	44.7885	-1.05974	1.19344	0.632418	0.740836	0.0563155	0.111163	0.37087	0.763175
C19orf54	75.1666	0.777674	0.849565	1.01971	1.01971	6.32502	6.20275	-1.15026	1.19606	0.417652	0.531684	0.93248	-1.07241	6.04503	6.48274	-1.25787	1.09374	0.704116	0.786964	0.947734	-1.05515	5.71984	6.03528	-1.32216	1.18756	0.777674	0.849565	0.417652	0.531684	0.0775287	0.5318
C1D	156.833	0.205092	0.32958	1.07274	1.07274	13.5281	12.6108	-1.02854	1.18361	0.0754221	0.140654	1.09908	1.09908	13.6863	12.4525	-1.00389	1.21268	0.0381401	0.0833173	1.16915	1.16915	14.868	12.7169	1.01733	1.34363	0.205092	0.32958	0.0754221	0.140654	0.0266391	0.425025
C1GALT1	1021.31	0.000246023	0.00240109	1.21843	1.21843	93.4893	76.7291	1.11603	1.33023	0.000456411	0.00241166	1.21432	1.21432	93.3467	76.8718	1.11226	1.32574	1.28774e-05	0.000197606	1.47448	1.47448	103.28	70.045	1.30233	1.66938	0.000246023	0.00240109	0.000456411	0.00241166	0.620688	0.881622
C1GALT1C1	173.548	0.0741544	0.154997	1.09125	1.09125	15.0933	13.8313	-1.00968	1.20235	0.0326696	0.0717308	0.898701	-1.11272	13.6907	15.2339	-1.22601	-1.0099	0.754748	0.826037	0.980274	-1.02012	13.9709	14.2521	-1.17005	1.12434	0.0741544	0.154997	0.0326696	0.0717308	0.351591	0.751467
C1orf109	200.277	0.00789594	0.0296092	0.832496	-1.20121	15.1642	18.2153	-1.36249	-1.05901	0.0652012	0.12547	0.891662	-1.1215	15.7339	17.6456	-1.27209	1.01139	0.00302953	0.0114986	0.740712	-1.35005	14.1774	19.1403	-1.61336	-1.12972	0.00789594	0.0296092	0.0652012	0.12547	0.811636	0.952565
C1orf112	53.7365	0.226753	0.355022	1.10586	1.10586	4.70315	4.25293	-1.13332	1.38597	0.000826111	0.00384032	0.609507	-1.64067	3.39159	5.56449	-2.05625	-1.30908	0.0486619	0.100511	0.676069	-1.47914	3.59536	5.31803	-2.03553	-1.07483	0.226753	0.355022	0.000826111	0.00384032	0.869283	0.965748
C1orf122	328.356	0.771664	0.844698	1.01905	1.01905	27.6211	27.1049	-1.0907	1.13264	0.997634	0.998783	1.00381	1.00381	27.415	27.311	-1.10726	1.1157	0.835644	0.887283	1.02288	1.02288	27.7225	27.1023	-1.13523	1.18778	0.771664	0.844698	0.997634	0.998783	0.983544	0.996628
C1orf131	110.038	0.0288199	0.0774504	0.847873	-1.17942	8.41496	9.92478	-1.36477	-1.01925	0.0187164	0.0462503	0.835567	-1.19679	8.34842	9.99133	-1.38487	-1.03426	0.00306221	0.0115937	0.714105	-1.40035	7.87487	11.0276	-1.72141	-1.13918	0.0288199	0.0774504	0.0187164	0.0462503	0.57795	0.865658
C1orf159	31.8241	0.30972	0.444119	0.922771	-1.08369	2.54549	2.75852	-1.29043	1.09881	0.0559717	0.110694	0.845969	-1.18208	2.43072	2.87329	-1.40759	1.00736	0.0440256	0.0930467	0.775093	-1.29017	2.25944	2.91505	-1.65152	-1.00788	0.30972	0.444119	0.0559717	0.110694	0.511049	0.836662
C1orf174	200.312	0.138647	0.24822	0.912904	-1.09541	15.9327	17.4527	-1.22184	1.01827	0.311787	0.426237	0.953061	-1.04925	16.2915	17.0939	-1.17036	1.06306	0.08588	0.156717	0.869484	-1.15011	15.4719	17.7943	-1.34223	1.01473	0.138647	0.24822	0.311787	0.426237	0.961768	0.990471
C1orf198	646.264	0.00428981	0.0187685	1.18383	1.18383	58.3888	49.3218	1.06134	1.32047	0.0316384	0.0699957	0.892162	-1.12087	50.786	56.9246	-1.25024	-1.00489	0.469149	0.584144	1.05413	1.05413	57.0244	54.096	-1.10711	1.23022	0.00428981	0.0187685	0.0316384	0.0699957	0.186061	0.641002
C1orf21	853.737	0.658147	0.760914	0.987526	-1.01263	70.6982	71.5913	-1.1295	1.1015	9.19989e-06	0.000112004	1.43305	1.43305	83.8077	58.4819	1.28477	1.59845	0.000442142	0.0026603	1.39664	1.39664	86.0316	61.5988	1.19674	1.62994	0.658147	0.760914	9.19989e-06	0.000112004	0.134381	0.589283
C1orf216	308.546	3.45097e-06	0.000133043	0.691401	-1.44634	21.021	30.4034	-1.60381	-1.30432	0.6309	0.725317	0.986818	-1.01336	25.5416	25.8828	-1.12369	1.09426	6.14933e-05	0.000602442	0.675396	-1.48061	20.2317	29.9554	-1.71363	-1.27928	3.45097e-06	0.000133043	0.6309	0.725317	0.302688	0.723943
C1orf35	73.1336	0.601747	0.7151	0.967919	-1.03314	5.99511	6.19382	-1.17842	1.10402	0.913283	0.941394	1.01185	1.01185	6.13035	6.05858	-1.12726	1.15413	0.769101	0.837781	0.978207	-1.02228	5.69714	5.82406	-1.23133	1.17825	0.601747	0.7151	0.913283	0.941394	0.0958813	0.558279
C1orf43	1604.23	0.311227	0.445563	1.03817	1.03817	136.19	131.182	-1.04431	1.12556	0.426648	0.540383	1.03479	1.03479	135.972	131.4	-1.04772	1.12189	0.208051	0.314278	1.07143	1.07143	143.691	134.112	-1.04634	1.20115	0.311227	0.445563	0.426648	0.540383	0.0628818	0.508201
C1orf50	85.6685	0.187893	0.308651	0.917587	-1.08981	6.83223	7.44586	-1.2394	1.04353	0.353702	0.469411	0.944987	-1.05822	6.93712	7.34097	-1.20346	1.07469	0.120426	0.204104	0.868611	-1.15126	6.72655	7.74403	-1.38093	1.04189	0.187893	0.308651	0.353702	0.469411	0.681477	0.907594
C1orf52	377.253	0.000687538	0.00495704	1.32347	1.32347	35.8145	27.061	1.15994	1.51006	0.885497	0.921168	0.996454	-1.00356	31.382	31.4936	-1.14505	1.13694	0.00959235	0.0281594	1.30635	1.30635	36.8504	28.2086	1.08406	1.57423	0.000687538	0.00495704	0.885497	0.921168	0.227809	0.673778
C1orf56	31.9909	0.0215206	0.061928	0.728742	-1.37223	2.2476	3.08422	-1.75443	-1.07329	0.756595	0.82505	0.997375	-1.00263	2.6624	2.66941	-1.28189	1.27517	0.0587124	0.116354	0.708509	-1.41142	2.05055	2.89417	-1.99787	1.0029	0.0215206	0.061928	0.756595	0.82505	0.219445	0.667323
C1orf74	48.4287	6.14028e-08	1.42034e-05	0.360679	-2.77255	2.13952	5.93193	-3.37293	-2.27904	0.0869903	0.156457	1.22757	1.22757	4.44802	3.62344	1.00906	1.49339	1.93201e-05	0.00026317	0.428054	-2.33615	2.22118	5.189	-3.08241	-1.77057	6.14028e-08	1.42034e-05	0.0869903	0.156457	0.34205	0.747085
C1QBP	411.68	0.0071746	0.0275426	0.887694	-1.12651	32.2656	36.3477	-1.2209	-1.03943	0.0216501	0.0521071	0.907053	-1.10247	32.6346	35.9787	-1.19484	-1.01724	0.00128587	0.00595325	0.805031	-1.24219	30.6629	38.0891	-1.39189	-1.10859	0.0071746	0.0275426	0.0216501	0.0521071	0.939503	0.98411
C1QL1	328.848	0.408337	0.541768	0.940997	-1.0627	26.571	28.2371	-1.30278	1.15358	3.19181e-11	2.4918e-08	6.71816	6.71816	47.7069	7.10118	5.48014	8.23585	1.35577e-09	6.04817e-07	7.23471	7.23471	45.1852	6.24562	5.42403	9.64983	0.408337	0.541768	3.19181e-11	2.4918e-08	0.0718826	0.5212
C1QL3	24.9057	0.072838	0.152818	1.30463	1.30463	2.34982	1.80114	-1.04585	1.7801	0.00065947	0.00321148	1.83797	1.83797	2.68831	1.46265	1.34704	2.50781	0.000579948	0.00327091	2.45954	2.45954	2.99001	1.21568	1.58488	3.81691	0.072838	0.152818	0.00065947	0.00321148	0.737462	0.926725
C1QTNF1	1601.94	0.0107839	0.0369544	0.89656	-1.11537	126.214	140.776	-1.227	-1.01391	5.50275e-07	1.32693e-05	0.674076	-1.48351	107.505	159.485	-1.63198	-1.34856	1.14599e-06	3.56084e-05	0.595917	-1.67809	98.1318	164.674	-1.92041	-1.46634	0.0107839	0.0369544	5.50275e-07	1.32693e-05	0.181891	0.639535
C1QTNF2	38.4692	0.492444	0.618327	1.07567	1.07567	3.32263	3.08889	-1.13584	1.31424	0.000506083	0.00261868	0.642627	-1.55611	2.50831	3.90322	-1.90124	-1.27364	0.0161854	0.0422776	0.697439	-1.43382	2.67661	3.83777	-1.90338	-1.0801	0.492444	0.618327	0.000506083	0.00261868	0.688679	0.91105
C1QTNF3	10702.4	0.0120959	0.040366	1.11729	1.11729	941.269	842.46	1.02792	1.21442	0.00247828	0.00930455	0.861928	-1.16019	825.727	958.001	-1.26105	-1.0674	0.564885	0.670699	0.964464	-1.03684	908.252	941.717	-1.16658	1.08514	0.0120959	0.040366	0.00247828	0.00930455	0.0449406	0.47398
C1QTNF3-AMACR	294.721	0.331908	0.4669	1.07523	1.07523	25.4504	23.6698	-1.05332	1.21776	0.000122506	0.000844963	0.736579	-1.35763	20.8346	28.2856	-1.5376	-1.19872	0.00808006	0.0246828	0.781966	-1.27883	20.3367	26.0071	-1.52499	-1.0724	0.331908	0.4669	0.000122506	0.000844963	0.0954615	0.557461
C1QTNF5	1273.62	0.111069	0.210857	0.906565	-1.10306	100.933	111.336	-1.18556	-1.02631	2.52977e-13	3.11527e-09	0.356223	-2.80723	55.7544	156.515	-3.01718	-2.61189	9.7307e-12	1.21546e-07	0.339523	-2.94531	57.1444	168.308	-3.26159	-2.6597	0.111069	0.210857	2.52977e-13	3.11527e-09	0.00775968	0.3756
C1QTNF6	723.036	0.000606367	0.00455724	0.78432	-1.27499	52.9699	67.5361	-1.3956	-1.1648	4.23315e-12	1.05753e-08	0.351152	-2.84777	31.3184	89.1876	-3.11716	-2.60166	3.8543e-11	1.36108e-07	0.290859	-3.43809	29.7099	102.145	-3.90689	-3.02554	0.000606367	0.00455724	4.23315e-12	1.05753e-08	0.0771242	0.530837
C1QTNF7	37.4711	0.266493	0.399132	1.01309	1.01309	3.1429	3.10228	-1.28444	1.3183	2.83454e-09	3.61288e-07	0.164417	-6.0821	0.881826	5.36336	-7.9144	-4.67401	4.25556e-07	1.80191e-05	0.191706	-5.21633	1.05326	5.49417	-7.57007	-3.59443	0.266493	0.399132	2.83454e-09	3.61288e-07	0.0287808	0.43287
C1R	3454.99	0.00745008	0.0283876	0.825221	-1.2118	260.345	315.486	-1.38963	-1.05672	0.768832	0.834324	1.01537	1.01537	290.111	285.72	-1.12939	1.16438	0.0631978	0.122935	0.84161	-1.1882	269.658	320.407	-1.44209	1.02144	0.00745008	0.0283876	0.768832	0.834324	0.422564	0.787666
C1RL	380.858	0.207125	0.331836	0.921597	-1.08507	30.4432	33.0331	-1.23505	1.04898	0.0410424	0.0862919	1.13948	1.13948	33.8074	29.669	1.00112	1.29698	0.516175	0.626826	1.04892	1.04892	33.2005	31.652	-1.14491	1.25967	0.207125	0.331836	0.0410424	0.0862919	0.45842	0.809347
C1RL-AS1	29.5739	0.138488	0.248007	0.841993	-1.18766	2.25309	2.6759	-1.5216	1.07874	0.448307	0.560934	1.09575	1.09575	2.57709	2.3519	-1.16922	1.40384	0.582155	0.684911	0.923497	-1.08284	2.38558	2.5832	-1.53725	1.31104	0.138488	0.248007	0.448307	0.560934	0.822406	0.955067
C1S	4534.32	0.00192742	0.0104403	0.809992	-1.23458	338.193	417.527	-1.40945	-1.08141	0.858231	0.90237	1.00898	1.00898	379.55	376.171	-1.13148	1.1519	0.0213314	0.0525917	0.821501	-1.21728	349.561	425.515	-1.46809	-1.00933	0.00192742	0.0104403	0.858231	0.90237	0.390557	0.77362
C2	18.985	0.206261	0.330998	0.830286	-1.2044	1.43538	1.72878	-1.62766	1.12207	0.000278615	0.00163312	0.508436	-1.96682	1.06652	2.09765	-2.658	-1.45537	0.000691756	0.00373249	0.433404	-2.30732	1.01317	2.33769	-3.53243	-1.50709	0.206261	0.330998	0.000278615	0.00163312	0.865816	0.964773
C20orf194	237.951	0.609669	0.720744	1.02855	1.02855	20.1084	19.5502	-1.08862	1.15168	0.387819	0.503561	1.04444	1.04444	20.2603	19.3983	-1.07207	1.16946	0.33484	0.451483	1.07481	1.07481	20.4034	18.9832	-1.09172	1.26118	0.609669	0.720744	0.387819	0.503561	0.845419	0.961626
C20orf27	122.811	0.181736	0.30171	0.946867	-1.05611	9.95493	10.5135	-1.16492	1.04442	0.000468139	0.00246315	0.8127	-1.23047	9.17677	11.2917	-1.35724	-1.11554	0.000910278	0.00462394	0.759399	-1.31683	8.43846	11.112	-1.51271	-1.14632	0.181736	0.30171	0.000468139	0.00246315	0.054722	0.493479
C20orf96	45.275	0.140931	0.251088	0.88956	-1.12415	3.5524	3.99344	-1.32495	1.04846	0.256554	0.366703	0.914952	-1.09295	3.60535	3.94048	-1.28818	1.07839	0.0735623	0.138676	0.807143	-1.23894	3.24839	4.02456	-1.56311	1.01834	0.140931	0.251088	0.256554	0.366703	0.331707	0.740595
C21orf91	190.436	0.00198556	0.0106812	0.791769	-1.263	14.0253	17.7139	-1.47043	-1.08482	0.0775231	0.143458	0.9066	-1.10302	15.0922	16.647	-1.28419	1.0555	0.0013145	0.00605212	0.702749	-1.42298	12.3963	17.6397	-1.76441	-1.14762	0.00198556	0.0106812	0.0775231	0.143458	0.1179	0.579746
C22orf23	80.8086	0.000147492	0.00168557	0.700239	-1.42808	5.5468	7.9213	-1.64917	-1.23664	0.018823	0.0464386	1.19918	1.19918	7.34396	6.12414	1.03842	1.38483	0.0848775	0.155387	0.836359	-1.19566	5.90147	7.05615	-1.46558	1.02517	0.000147492	0.00168557	0.018823	0.0464386	0.558273	0.856082
C22orf39	82.2511	0.704675	0.795274	0.984539	-1.0157	6.80086	6.90766	-1.14401	1.10891	0.0330965	0.0725534	0.876409	-1.14102	6.4028	7.30572	-1.28516	-1.01305	0.0717759	0.135944	0.857103	-1.16672	6.05636	7.06608	-1.38048	1.01413	0.704675	0.795274	0.0330965	0.0725534	0.138094	0.595523
C22orf46	255.471	0.316404	0.451113	0.947293	-1.05564	20.713	21.8655	-1.18915	1.0671	0.031161	0.06916	1.13634	1.13634	22.6479	19.9306	1.00876	1.28005	0.347443	0.464211	1.07862	1.07862	21.4683	19.9034	-1.09717	1.27647	0.316404	0.451113	0.031161	0.06916	0.392743	0.774144
C2CD2	661.884	0.103387	0.200311	1.08016	1.08016	57.2824	53.0316	-1.0184	1.18821	0.193624	0.294767	1.07039	1.07039	57.0321	53.2819	-1.0277	1.17746	0.0460107	0.0960587	1.15192	1.15192	60.6676	52.6665	1.00662	1.3182	0.103387	0.200311	0.193624	0.294767	0.244837	0.682647
C2CD2L	79.7654	0.487747	0.614281	1.0516	1.0516	6.8143	6.47994	-1.07816	1.19229	0.126054	0.210416	0.905444	-1.10443	6.31726	6.97698	-1.25219	1.02658	0.525642	0.634867	0.947866	-1.055	5.91544	6.2408	-1.26001	1.13205	0.487747	0.614281	0.126054	0.210416	0.0123486	0.379684
C2CD3	146.67	0.740875	0.821872	1.02346	1.02346	12.3642	12.0808	-1.08103	1.13234	0.394299	0.509801	0.957964	-1.04388	11.9601	12.4849	-1.15493	1.05988	0.706978	0.788845	0.979504	-1.02092	11.5379	11.7793	-1.17784	1.13005	0.740875	0.821872	0.394299	0.509801	0.0699369	0.518352
C2CD5	291.417	7.63366e-05	0.00105245	1.30266	1.30266	27.4767	21.0928	1.17863	1.43974	0.0066914	0.0205777	0.87024	-1.14911	22.5998	25.9696	-1.27003	-1.0397	0.101785	0.178728	1.12998	1.12998	26.2029	23.1888	-1.01949	1.30174	7.63366e-05	0.00105245	0.0066914	0.0205777	0.319815	0.732297
C2orf16	18.2238	0.000113997	0.00140567	0.363437	-2.75151	0.809621	2.22768	-4.19393	-1.80518	0.629938	0.724545	1.38186	1.38186	1.76212	1.27518	-1.10303	2.10626	0.00381753	0.0138417	0.443531	-2.25463	0.742149	1.67327	-4.09212	-1.24224	0.000113997	0.00140567	0.629938	0.724545	0.0487355	0.480526
C2orf27A	89.0535	0.652297	0.756671	1.02267	1.02267	7.50431	7.33793	-1.09994	1.15039	0.22093	0.326546	1.07275	1.07275	7.68159	7.16066	-1.0486	1.20672	0.238624	0.34935	1.09577	1.09577	7.86395	7.17663	-1.07785	1.29419	0.652297	0.756671	0.22093	0.326546	0.552689	0.854743
C2orf42	119.949	0.0740424	0.154789	0.90196	-1.1087	9.4805	10.511	-1.25347	1.01974	0.537745	0.645057	0.963106	-1.03831	9.8079	10.1836	-1.17389	1.08887	0.0917147	0.164741	0.87069	-1.14851	9.46853	10.8747	-1.36621	1.03572	0.0740424	0.154789	0.537745	0.645057	0.5528	0.854743
C2orf49	326.924	0.00892094	0.032299	0.865578	-1.1553	25.2807	29.2067	-1.27857	-1.04391	0.379821	0.495862	1.04528	1.04528	27.8468	26.6406	-1.05876	1.15681	0.148624	0.24058	0.906704	-1.1029	26.4328	29.1527	-1.27292	1.04649	0.00892094	0.032299	0.379821	0.495862	0.370355	0.763175
C2orf68	295.85	0.00021702	0.00221288	0.795281	-1.25742	21.8428	27.4655	-1.38247	-1.14367	0.0107911	0.0299072	1.15753	1.15753	26.4543	22.854	1.05282	1.27266	0.157647	0.252264	0.915159	-1.09271	21.816	23.8384	-1.2495	1.04648	0.00021702	0.00221288	0.0107911	0.0299072	0.00884486	0.3756
C2orf69	284.742	5.06882e-05	0.00079541	0.730638	-1.36867	20.0353	27.4216	-1.53506	-1.22031	0.951791	0.967457	0.991911	-1.00815	23.6321	23.8248	-1.13072	1.1125	0.000955659	0.0047921	0.730837	-1.36829	20.5789	28.1579	-1.60933	-1.16336	5.06882e-05	0.00079541	0.951791	0.967457	0.344416	0.747494
C2orf72	18.7798	0.407949	0.541576	0.934537	-1.07005	1.51202	1.61794	-1.50493	1.31435	1.06057e-07	3.9194e-06	5.24502	5.24502	2.62877	0.501194	3.72935	7.37668	2.14684e-06	5.64404e-05	6.32842	6.32842	2.40107	0.379411	3.90688	10.2508	0.407949	0.541576	1.06057e-07	3.9194e-06	0.0339464	0.448916
C2orf74	96.8617	0.423699	0.555577	1.0585	1.0585	8.30119	7.84243	-1.12721	1.26295	0.15	0.241016	1.15122	1.15122	8.63921	7.50441	-1.03642	1.37358	0.11979	0.203218	1.21503	1.21503	9.00435	7.4108	-1.05652	1.55974	0.423699	0.555577	0.15	0.241016	0.61693	0.879889
C2orf76	69.7405	0.942832	0.963983	1.01288	1.01288	5.84889	5.77453	-1.15602	1.18598	0.896568	0.92861	0.997984	-1.00202	5.80585	5.81758	-1.17327	1.16854	0.967105	0.978542	1.01061	1.01061	5.96236	5.89973	-1.23685	1.26325	0.942832	0.963983	0.896568	0.92861	0.616758	0.879744
C2orf81	44.3769	0.188536	0.309462	1.10268	1.10268	3.87865	3.51749	-1.06382	1.29349	0.00840074	0.0244943	1.24337	1.24337	4.09926	3.29688	1.05995	1.45854	0.00735459	0.0229207	1.39829	1.39829	4.08489	2.92135	1.11575	1.75237	0.188536	0.309462	0.00840074	0.0244943	0.142106	0.597606
C3	86.2539	0.00372002	0.0167993	0.712256	-1.40399	5.97991	8.39573	-1.82043	-1.08281	0.0283222	0.0643341	0.730841	-1.36829	6.07006	8.30558	-1.77414	-1.05528	0.00098815	0.00491239	0.573123	-1.74483	6.24487	10.8962	-2.51936	-1.20841	0.00372002	0.0167993	0.0283222	0.0643341	0.0269285	0.425025
C3AR1	36.2463	0.000202925	0.00210559	0.514642	-1.9431	2.05261	3.98843	-2.58435	-1.46096	0.607529	0.705526	1.218	1.218	3.3174	2.72364	-1.09197	1.61996	0.00630055	0.0202914	0.600804	-1.66444	2.01985	3.36191	-2.49131	-1.11201	0.000202925	0.00210559	0.607529	0.705526	0.19269	0.645312
C3orf14	118.01	0.99446	0.996896	1.01195	1.01195	9.89253	9.77573	-1.12674	1.15383	0.0389031	0.0828088	1.13982	1.13982	10.4767	9.19153	-1.00033	1.29963	0.126928	0.213213	1.15282	1.15282	10.5764	9.1744	-1.0443	1.38786	0.99446	0.996896	0.0389031	0.0828088	0.758544	0.934692
C3orf18	186.51	0.983182	0.98999	1.00041	1.00041	15.5457	15.5393	-1.09801	1.09891	0.352602	0.4682	1.0428	1.0428	15.8682	15.2168	-1.05337	1.14548	0.498055	0.610521	1.04145	1.04145	16.5244	15.8667	-1.09658	1.18937	0.983182	0.98999	0.352602	0.4682	0.0672452	0.513737
C3orf33	28.6281	0.83728	0.891448	0.988759	-1.01137	2.37219	2.39916	-1.25363	1.2256	0.961912	0.973604	0.985922	-1.01428	2.36876	2.40258	-1.25724	1.22209	0.857939	0.903509	0.974249	-1.02643	2.29996	2.36075	-1.39065	1.31995	0.83728	0.891448	0.961912	0.973604	0.788816	0.945046
C3orf38	250.236	0.00895758	0.0324205	0.88079	-1.13534	19.5313	22.1748	-1.24288	-1.03712	0.71304	0.791134	1.01609	1.01609	21.0195	20.6866	-1.07737	1.11233	0.0784694	0.14591	0.895886	-1.11621	19.8818	22.1923	-1.26861	1.0182	0.00895758	0.0324205	0.71304	0.791134	0.67582	0.905318
C3orf62	43.2902	0.00637258	0.0252778	0.746954	-1.33877	3.08497	4.13006	-1.63383	-1.097	0.431827	0.545725	0.919477	-1.08757	3.45618	3.75885	-1.32727	1.12212	0.0131635	0.0361374	0.689418	-1.4505	2.99173	4.3395	-1.92241	-1.09443	0.00637258	0.0252778	0.431827	0.545725	0.742152	0.92888
C3orf67	100.251	0.0220381	0.0629639	1.18671	1.18671	9.06753	7.64089	1.02989	1.3674	6.49969e-07	1.49398e-05	1.81546	1.81546	10.7739	5.93452	1.57556	2.09189	1.8313e-06	5.03848e-05	2.16394	2.16394	11.6495	5.38345	1.77091	2.64419	0.0220381	0.0629639	6.49969e-07	1.49398e-05	0.812328	0.952646
C4orf3	1961.35	0.218575	0.344812	1.06532	1.06532	168.616	158.276	-1.02897	1.16779	1.68166e-05	0.000180461	1.32802	1.32802	186.476	140.416	1.21149	1.45576	8.72925e-05	0.000779393	1.40215	1.40215	196.644	140.245	1.23137	1.59661	0.218575	0.344812	1.68166e-05	0.000180461	0.227923	0.673778
C4orf33	49.5269	0.0138547	0.0445224	1.2383	1.2383	4.56665	3.68784	1.062	1.44387	0.0959193	0.168996	0.877651	-1.13941	3.85831	4.39617	-1.32855	1.02335	0.469297	0.584213	1.09129	1.09129	4.07551	3.73456	-1.13864	1.35604	0.0138547	0.0445224	0.0959193	0.168996	0.193087	0.645529
C4orf46	103.646	0.318825	0.45353	1.08849	1.08849	9.00312	8.27119	-1.07253	1.27075	0.0542444	0.107996	0.861644	-1.16057	7.99525	9.27906	-1.3549	1.00592	0.457674	0.573056	0.937674	-1.06647	8.30282	8.8547	-1.32749	1.16717	0.318825	0.45353	0.0542444	0.107996	0.858737	0.963996
C4orf47	33.7988	0.142919	0.253818	1.19449	1.19449	3.06618	2.56695	-1.03742	1.4802	4.41549e-05	0.000374179	1.80487	1.80487	3.62479	2.00834	1.45649	2.23657	0.000132907	0.00108152	2.08482	2.08482	4.06596	1.95027	1.5394	2.82348	0.142919	0.253818	4.41549e-05	0.000374179	0.357009	0.75404
C4orf48	77.6711	0.804275	0.868008	1.00889	1.00889	6.50123	6.44395	-1.15052	1.17106	0.835386	0.886484	1.02296	1.02296	6.54606	6.39913	-1.13469	1.1874	0.747575	0.820776	1.03407	1.03407	6.19876	5.99455	-1.19399	1.27673	0.804275	0.868008	0.835386	0.886484	0.145981	0.602113
C5	24.676	0.232177	0.361431	1.1267	1.1267	2.17885	1.93382	-1.15464	1.46577	0.0129399	0.0343095	0.717993	-1.39277	1.71879	2.39388	-1.81191	-1.07059	0.269043	0.382042	0.825748	-1.21102	2.03801	2.46808	-1.75686	1.19793	0.232177	0.361431	0.0129399	0.0343095	0.104241	0.568136
C5AR2	148.196	3.19573e-06	0.000127942	0.543435	-1.84015	8.69652	16.0029	-2.1555	-1.57093	2.69955e-05	0.000257208	1.6373	1.6373	15.334	9.36541	1.39776	1.91789	0.31723	0.433015	0.887223	-1.12711	10.5244	11.8622	-1.40967	1.10964	3.19573e-06	0.000127942	2.69955e-05	0.000257208	0.520745	0.842399
C5orf15	1123.52	0.659282	0.761592	1.02461	1.02461	94.7648	92.489	-1.05352	1.10601	1.76646e-05	0.000187627	1.26602	1.26602	104.618	82.6357	1.17284	1.36659	0.000248727	0.00173858	1.28983	1.28983	107.957	83.6985	1.15766	1.43709	0.659282	0.761592	1.76646e-05	0.000187627	0.232417	0.677501
C5orf22	180.84	0.0562674	0.126387	0.899509	-1.11172	14.2727	15.8672	-1.24499	1.00734	0.194899	0.296454	0.928657	-1.07682	14.5125	15.6274	-1.20592	1.03999	0.0294582	0.067808	0.835472	-1.19693	13.7584	16.4678	-1.40478	-1.01983	0.0562674	0.126387	0.194899	0.296454	0.961356	0.990471
C5orf24	743.925	0.0666793	0.143084	0.927421	-1.07826	59.6593	64.3282	-1.16512	1.00213	0.0268325	0.0615773	1.09818	1.09818	64.8947	59.0929	1.01631	1.18665	0.73095	0.80799	1.01842	1.01842	62.6378	61.5049	-1.09562	1.13635	0.0666793	0.143084	0.0268325	0.0615773	0.795788	0.946932
C5orf34	27.9948	0.147387	0.259443	1.10704	1.10704	2.45141	2.21439	-1.10717	1.35688	0.00147984	0.00609855	0.696156	-1.43646	1.91499	2.75081	-1.76065	-1.17196	0.101863	0.178754	0.790354	-1.26526	2.2574	2.85619	-1.68719	1.05392	0.147387	0.259443	0.00147984	0.00609855	0.0386485	0.463159
C5orf38	83.9962	0.349115	0.48363	0.909219	-1.09984	6.66686	7.33251	-1.28963	1.06611	0.0146583	0.0379009	1.24417	1.24417	7.76128	6.23809	1.06108	1.45887	0.213674	0.321064	1.14185	1.14185	6.90304	6.0455	-1.09689	1.43014	0.349115	0.48363	0.0146583	0.0379009	0.0920807	0.550062
C5orf51	471.053	0.679982	0.777293	0.981928	-1.0184	38.8965	39.6123	-1.11224	1.0724	0.415847	0.529981	0.967717	-1.03336	38.6104	39.8984	-1.12857	1.05688	0.388342	0.505606	0.950843	-1.0517	38.7615	40.7654	-1.19131	1.07707	0.679982	0.777293	0.415847	0.529981	0.549905	0.853912
C5orf63	29.6554	0.0206588	0.0600673	0.735245	-1.36009	2.09423	2.84834	-1.7539	-1.0547	0.481514	0.593406	0.925984	-1.07993	2.37631	2.56626	-1.39262	1.1941	0.0336722	0.0752818	0.685566	-1.45865	2.05834	3.0024	-2.08993	-1.01805	0.0206588	0.0600673	0.481514	0.593406	0.715952	0.920829
C5orf66	47.3374	0.271343	0.404023	0.910833	-1.0979	3.76071	4.12887	-1.33459	1.1072	0.00277383	0.0101876	1.40232	1.40232	4.60542	3.28415	1.15361	1.70464	0.0950768	0.169392	1.27131	1.27131	4.46614	3.51303	-1.0367	1.67555	0.271343	0.404023	0.00277383	0.0101876	0.783202	0.943422
C6orf120	583.668	2.82067e-05	0.000532221	0.753064	-1.32791	41.7877	55.4902	-1.46294	-1.20534	0.10217	0.177992	1.09847	1.09847	50.9214	46.3565	-1.00293	1.21018	0.00653579	0.0208741	0.820273	-1.21911	41.7039	50.8415	-1.39805	-1.06307	2.82067e-05	0.000532221	0.10217	0.177992	0.0646245	0.511088
C6orf132	28.9287	0.814654	0.874966	1.01713	1.01713	2.4312	2.39026	-1.25098	1.2942	0.0188054	0.0464186	1.35075	1.35075	2.77043	2.05103	1.06157	1.71871	0.0591514	0.116917	1.40684	1.40684	2.62925	1.8689	1.00065	1.97792	0.814654	0.874966	0.0188054	0.0464186	0.254613	0.69274
C6orf136	33.6617	0.0613173	0.134844	1.26042	1.26042	3.12832	2.48197	1.00616	1.57894	0.187928	0.288054	0.837409	-1.19416	2.55692	3.05337	-1.49593	1.04903	0.648085	0.741932	1.06193	1.06193	2.57039	2.42048	-1.29504	1.46041	0.0613173	0.134844	0.187928	0.288054	0.066715	0.51309
C6orf47	165.514	0.000405626	0.0033959	0.779662	-1.28261	12.0851	15.5005	-1.43913	-1.14311	0.538375	0.645502	0.992214	-1.00785	13.7389	13.8467	-1.13084	1.1133	0.00227495	0.00924112	0.752967	-1.32808	10.7387	14.2619	-1.56294	-1.12851	0.000405626	0.0033959	0.538375	0.645502	0.00306707	0.307365
C6orf62	971.456	1.63476e-05	0.000371945	0.786669	-1.27118	71.2886	90.6207	-1.37392	-1.17613	0.000432014	0.00230709	1.18528	1.18528	87.8185	74.0908	1.09665	1.28107	0.181756	0.282097	0.932874	-1.07196	77.8874	83.4919	-1.19649	1.04125	1.63476e-05	0.000371945	0.000432014	0.00230709	0.722346	0.92311
C6orf89	1425.5	0.0197702	0.058133	0.920476	-1.08639	113.873	123.711	-1.16129	-1.01633	0.959963	0.972655	1.00493	1.00493	119.084	118.499	-1.06369	1.07422	0.0879439	0.159458	0.923865	-1.08241	112.284	121.537	-1.18943	1.01521	0.0197702	0.058133	0.959963	0.972655	0.34996	0.750385
C7orf25	142.092	0.0179586	0.0541535	0.873837	-1.14438	11.0438	12.6382	-1.27617	-1.02619	0.340238	0.454925	0.952176	-1.05023	11.5509	12.1311	-1.17118	1.06184	0.021482	0.0528211	0.830082	-1.2047	10.6235	12.7981	-1.40549	-1.0326	0.0179586	0.0541535	0.340238	0.454925	0.60384	0.87651
C7orf26	194.572	0.407096	0.540794	0.963605	-1.03777	15.9138	16.5148	-1.13604	1.05485	0.20908	0.313482	0.945284	-1.05788	15.7582	16.6704	-1.15806	1.03479	0.147632	0.239366	0.912169	-1.09629	15.7154	17.2286	-1.24592	1.03668	0.407096	0.540794	0.20908	0.313482	0.424742	0.789033
C7orf31	45.4466	0.628714	0.737603	0.953579	-1.04868	3.69723	3.87721	-1.26074	1.14641	0.000808057	0.00377748	1.45073	1.45073	4.48375	3.09068	1.20671	1.7441	0.0172659	0.0443488	1.40218	1.40218	4.22934	3.01625	1.08067	1.81936	0.628714	0.737603	0.000808057	0.00377748	0.358217	0.755061
C7orf50	331.56	0.785111	0.854401	1.00915	1.00915	27.7558	27.5042	-1.07149	1.09118	0.41251	0.526872	0.970085	-1.03084	27.2104	28.0496	-1.11464	1.04894	0.694214	0.779103	0.978736	-1.02173	27.0412	27.6287	-1.14113	1.09312	0.785111	0.854401	0.41251	0.526872	0.58171	0.86681
C8orf33	417.519	0.113608	0.214038	0.939904	-1.06394	33.7154	35.8711	-1.1526	1.01823	1.78663e-05	0.000189286	0.782067	-1.27866	30.5383	39.0482	-1.38522	-1.1803	5.73294e-05	0.000573799	0.733785	-1.3628	29.3983	40.0639	-1.52613	-1.21694	0.113608	0.214038	1.78663e-05	0.000189286	0.784544	0.944189
C8orf37	53.1745	0.216167	0.342266	1.08039	1.08039	4.60244	4.25997	-1.07585	1.25579	0.0460263	0.0945915	1.15435	1.15435	4.74868	4.11373	-1.00692	1.34174	0.0278012	0.0646916	1.25284	1.25284	4.84313	3.86571	1.01275	1.54986	0.216167	0.342266	0.0460263	0.0945915	0.537467	0.847757
C8orf44-SGK3	48.1037	0.163764	0.280408	1.26523	1.26523	4.478	3.53928	-1.1822	1.89247	0.403565	0.518028	1.29895	1.29895	4.52992	3.48737	-1.15151	1.94291	0.12219	0.206532	1.59524	1.59524	5.30979	3.32852	-1.1078	2.81913	0.163764	0.280408	0.403565	0.518028	0.286814	0.715319
C8orf48	27.4244	0.00850292	0.0312107	0.71561	-1.39741	1.90653	2.6642	-1.80676	-1.0808	0.0396973	0.0841294	1.32031	1.32031	2.60085	1.96988	1.02117	1.70708	0.573071	0.677735	0.9427	-1.06078	2.08442	2.21112	-1.52553	1.35571	0.00850292	0.0312107	0.0396973	0.0841294	0.568407	0.860541
C8orf58	89.8006	0.593358	0.708347	0.97086	-1.03002	7.37274	7.59403	-1.19575	1.12707	0.0661687	0.127	1.15754	1.15754	8.02981	6.93696	-1.0029	1.34379	0.320389	0.436499	1.12145	1.12145	8.04789	7.17634	-1.10117	1.38489	0.593358	0.708347	0.0661687	0.127	0.652418	0.89541
C8orf76	150.522	0.455506	0.584521	0.958303	-1.04351	12.2764	12.8105	-1.16503	1.0699	0.91832	0.944172	1.00661	1.00661	12.5848	12.5022	-1.10913	1.12383	0.646073	0.740579	0.965749	-1.03547	12.7316	13.1831	-1.21002	1.12855	0.455506	0.584521	0.91832	0.944172	0.19426	0.647081
C8orf82	206.44	0.306326	0.440626	0.950997	-1.05153	16.7713	17.6355	-1.15187	1.04175	0.000125989	0.000863738	1.259	1.259	19.1758	15.231	1.14932	1.37914	0.00892408	0.0266518	1.20251	1.20251	18.2927	15.2121	1.05709	1.36795	0.306326	0.440626	0.000125989	0.000863738	0.292357	0.719421
C8orf88	84.3366	0.047812	0.112407	1.14348	1.14348	7.49848	6.55761	-1.00772	1.31763	0.708711	0.78752	0.981616	-1.01873	6.96285	7.09325	-1.17388	1.13112	0.223892	0.332498	1.12173	1.12173	7.46863	6.65816	-1.08938	1.37074	0.047812	0.112407	0.708711	0.78752	0.823698	0.955765
C9orf16	218.764	0.00430031	0.0188079	0.834212	-1.19874	16.5826	19.8781	-1.33522	-1.0762	1.88915e-06	3.31424e-05	0.659782	-1.51565	14.4935	21.9672	-1.68822	-1.36072	1.80161e-06	4.9803e-05	0.55981	-1.78632	13.6957	24.4649	-2.08059	-1.53367	0.00430031	0.0188079	1.88915e-06	3.31424e-05	0.282629	0.712762
C9orf40	68.844	0.927484	0.954109	0.995296	-1.00473	5.72347	5.75052	-1.13598	1.12532	0.115713	0.196535	0.909074	-1.10002	5.46375	6.01024	-1.24373	1.02783	0.230473	0.340217	0.903929	-1.10628	5.39639	5.96992	-1.31606	1.07534	0.927484	0.954109	0.115713	0.196535	0.75642	0.933947
C9orf64	241.938	0.759709	0.835346	0.98549	-1.01472	20.0141	20.3088	-1.11291	1.08085	0.0590767	0.115717	0.91328	-1.09495	19.2477	21.0753	-1.20091	1.00165	0.115979	0.198234	0.901892	-1.10878	19.5104	21.6327	-1.2635	1.02774	0.759709	0.835346	0.0590767	0.115717	0.361832	0.757635
C9orf72	55.2375	0.102529	0.19905	1.17236	1.17236	4.96836	4.2379	-1.00803	1.38548	0.00128962	0.0054673	0.727881	-1.37385	3.8782	5.32806	-1.62359	-1.16253	0.120822	0.204635	0.84615	-1.18182	3.95661	4.67601	-1.4967	1.07159	0.102529	0.19905	0.00128962	0.0054673	0.184914	0.641002
C9orf78	522.837	0.669246	0.769256	0.984583	-1.01566	43.2312	43.9082	-1.09983	1.06618	0.0704532	0.133315	0.93061	-1.07456	42.0037	45.1357	-1.16361	1.00773	0.112413	0.193511	0.916491	-1.09112	41.802	45.611	-1.22115	1.02572	0.669246	0.769256	0.0704532	0.133315	0.921136	0.979376
C9orf85	96.6541	0.682301	0.778962	1.02241	1.02241	8.14377	7.96524	-1.11243	1.16286	0.0961356	0.16925	0.895202	-1.11707	7.60912	8.4999	-1.27051	1.01817	0.347954	0.464718	0.917841	-1.08951	7.95683	8.66908	-1.30703	1.10109	0.682301	0.778962	0.0961356	0.16925	0.293505	0.719421
CA11	44.2074	0.661093	0.763119	0.968204	-1.03284	3.62443	3.74346	-1.25383	1.17536	0.947245	0.964163	1.00545	1.00545	3.69396	3.67393	-1.20738	1.22058	0.791741	0.85484	0.974574	-1.02609	3.79466	3.89366	-1.3498	1.28203	0.661093	0.763119	0.947245	0.964163	0.371271	0.763257
CA12	4699.71	0.686132	0.781194	0.989977	-1.01012	389.669	393.615	-1.13263	1.11004	3.8594e-08	2.03998e-06	1.83337	1.83337	506.834	276.45	1.63507	2.05571	2.83845e-06	6.70916e-05	1.80729	1.80729	506.93	280.491	1.53718	2.12488	0.686132	0.781194	3.8594e-08	2.03998e-06	0.686096	0.910332
CA2	33.9385	0.333718	0.468316	1.51548	1.51548	3.40778	2.24864	-1.12647	2.58716	0.969867	0.979394	0.592952	-1.68648	2.10551	3.5509	-2.87908	1.01226	0.506676	0.618539	0.879741	-1.1367	2.09404	2.38029	-2.42175	1.8743	0.333718	0.468316	0.969867	0.979394	0.119136	0.582229
CA5B	124.693	0.00481758	0.020378	0.753259	-1.32756	8.92872	11.8535	-1.57848	-1.11654	0.0866937	0.156014	1.18462	1.18462	11.2692	9.51296	-1.0037	1.40851	0.292873	0.406837	0.878834	-1.13787	8.47513	9.6436	-1.45351	1.12262	0.00481758	0.020378	0.0866937	0.156014	0.00882636	0.3756
CA5BP1	84.1834	0.627518	0.736546	1.0221	1.0221	7.09194	6.93863	-1.09994	1.14908	0.00883102	0.0255284	1.1789	1.1789	7.59128	6.43928	1.04862	1.32537	0.0251932	0.0599521	1.21587	1.21587	7.35216	6.04684	1.03029	1.43487	0.627518	0.736546	0.00883102	0.0255284	0.102758	0.565438
CA5BP1-CA5B	97.8139	0.0342353	0.08819	1.27693	1.27693	9.14252	7.15979	1.06029	1.53783	0.0185201	0.0458634	1.3114	1.3114	9.24931	7.053	1.08891	1.57935	0.0034393	0.0126876	1.57017	1.57017	11.5085	7.3295	1.20714	2.04236	0.0342353	0.08819	0.0185201	0.0458634	0.00312816	0.307365
CA9	2772.27	0.129169	0.235367	1.0668	1.0668	238.489	223.556	-1.06294	1.20969	2.80355e-11	2.36516e-08	3.37492	3.37492	356.433	105.612	2.97627	3.82698	7.9282e-10	5.00332e-07	3.72119	3.72119	363.414	97.6608	3.11513	4.44515	0.129169	0.235367	2.80355e-11	2.36516e-08	0.364344	0.758974
CAAP1	111.945	0.0165247	0.0507649	0.846462	-1.18139	8.55306	10.1045	-1.3503	-1.0336	0.00649176	0.0201163	0.827721	-1.20814	8.44945	10.2081	-1.38087	-1.05701	0.000997148	0.00494527	0.683981	-1.46203	7.16417	10.4742	-1.76618	-1.21026	0.0165247	0.0507649	0.00649176	0.0201163	0.044328	0.47398
CAB39	639.642	0.234533	0.364145	1.04246	1.04246	54.4116	52.1953	-1.03292	1.1225	0.0125174	0.0334807	1.10377	1.10377	55.9328	50.6742	1.02507	1.18852	0.0117979	0.0331911	1.15307	1.15307	56.3077	48.8328	1.03854	1.28023	0.234533	0.364145	0.0125174	0.0334807	0.392655	0.774144
CAB39L	124.469	0.35127	0.48542	0.942622	-1.06087	10.0661	10.6788	-1.21324	1.07801	0.511777	0.621486	1.03617	1.03617	10.5567	10.1882	-1.10371	1.18499	0.839314	0.889821	0.976464	-1.0241	10.1334	10.3777	-1.23815	1.18055	0.35127	0.48542	0.511777	0.621486	0.731307	0.925606
CABIN1	477.601	0.110814	0.210618	1.08	1.08	41.3309	38.2693	-1.0306	1.20209	0.11717	0.198559	1.09275	1.09275	41.564	38.0362	-1.01857	1.21628	0.0324633	0.0732153	1.18316	1.18316	42.5657	35.9764	1.01687	1.37664	0.110814	0.210618	0.11717	0.198559	0.64449	0.892936
CABLES1	28.955	0.162875	0.279307	0.850769	-1.17541	2.21836	2.60747	-1.5216	1.10134	1.36613e-05	0.000153181	0.432291	-2.31326	1.45652	3.36931	-2.99458	-1.78695	5.99183e-05	0.000592382	0.362201	-2.7609	1.30723	3.60914	-3.97741	-1.91646	0.162875	0.279307	1.36613e-05	0.000153181	0.814016	0.95294
CABLES2	45.2669	0.112114	0.212088	0.857082	-1.16675	3.48194	4.06255	-1.44115	1.05866	0.0354773	0.0767222	1.23219	1.23219	4.16463	3.37986	-1.00243	1.52198	0.655694	0.747629	1.05645	1.05645	3.82051	3.61636	-1.27609	1.42423	0.112114	0.212088	0.0354773	0.0767222	0.975374	0.993724
CABYR	39.2295	0.435931	0.567209	1.07771	1.07771	3.3914	3.14685	-1.16571	1.35393	0.116339	0.197472	0.854786	-1.16988	3.01318	3.52507	-1.46973	1.07387	0.54438	0.652014	0.921236	-1.0855	3.12691	3.39426	-1.49889	1.27207	0.435931	0.567209	0.116339	0.197472	0.901559	0.974492
CACFD1	162.158	0.0159876	0.0494801	0.853045	-1.17227	12.4415	14.5848	-1.32638	-1.03607	0.835762	0.886783	0.988302	-1.01184	13.4337	13.5927	-1.14485	1.11822	0.0549327	0.110345	0.842523	-1.18691	12.3178	14.6201	-1.41343	1.00332	0.0159876	0.0494801	0.835762	0.886783	0.889501	0.971263
CACHD1	265.675	0.00016779	0.00183848	1.28916	1.28916	24.9362	19.343	1.16394	1.42785	0.255647	0.365658	0.944446	-1.05882	21.507	22.7721	-1.17273	1.04605	0.0132541	0.0363063	1.21916	1.21916	24.077	19.7488	1.05512	1.40869	0.00016779	0.00183848	0.255647	0.365658	0.766891	0.936478
CACNA1A	85.4056	0.451326	0.581007	1.03284	1.03284	7.23211	7.00217	-1.16428	1.24201	0.0253067	0.0590191	1.21813	1.21813	7.81704	6.41723	1.01299	1.46483	0.0362333	0.0799347	1.29267	1.29267	7.19834	5.56859	-1.00411	1.67785	0.451326	0.581007	0.0253067	0.0590191	0.0187756	0.40476
CACNA1C	270.839	0.0727036	0.15268	1.09606	1.09606	23.6042	21.5355	1.00802	1.19179	2.89563e-05	0.000271134	0.780805	-1.28073	19.7918	25.348	-1.39259	-1.17786	0.00869774	0.0261393	0.848574	-1.17845	19.5432	23.0306	-1.32659	-1.04685	0.0727036	0.15268	2.89563e-05	0.000271134	0.0187529	0.40476
CACNA1D	63.89	0.00949262	0.0337795	1.3129	1.3129	6.04444	4.60389	1.11277	1.54902	9.16779e-06	0.00011194	0.594767	-1.68133	3.97128	6.67705	-1.98371	-1.42504	0.0135324	0.0368825	0.774183	-1.29168	4.33761	5.60282	-1.63205	-1.02231	0.00949262	0.0337795	9.16779e-06	0.00011194	0.285965	0.715171
CACNA1G	96.1207	0.129758	0.2362	0.877584	-1.13949	7.48781	8.5323	-1.34161	1.03325	4.86597e-06	6.79875e-05	0.588448	-1.69939	5.93473	10.0854	-2.00082	-1.44336	2.31134e-05	0.000300739	0.523848	-1.90895	5.71555	10.9107	-2.40484	-1.51532	0.129758	0.2362	4.86597e-06	6.79875e-05	0.673987	0.904583
CACNA1I	65.1802	0.484096	0.611039	1.13909	1.13909	5.78488	5.07849	-1.14081	1.48025	0.470364	0.582696	0.841268	-1.18868	4.96343	5.89994	-1.54468	1.09322	0.987109	0.992193	0.95742	-1.04447	5.17423	5.40435	-1.51286	1.38677	0.484096	0.611039	0.470364	0.582696	0.709954	0.918873
CACNA2D1	129.492	0.0166617	0.0510949	1.21189	1.21189	11.8247	9.75726	1.04635	1.40361	0.244785	0.353481	0.910531	-1.09826	10.2856	11.2963	-1.27201	1.05458	0.297486	0.411871	1.10555	1.10555	11.0685	10.0117	-1.11334	1.36077	0.0166617	0.0510949	0.244785	0.353481	0.553993	0.854761
CACNB1	151.413	0.841541	0.894079	1.03873	1.03873	12.8574	12.378	-1.13356	1.22306	0.000851929	0.00393254	1.39001	1.39001	14.6767	10.5587	1.18051	1.63668	0.0070113	0.0220489	1.42276	1.42276	15.4719	10.8745	1.12928	1.79253	0.841541	0.894079	0.000851929	0.00393254	0.383475	0.768197
CACNB3	149.375	0.602487	0.715503	0.969118	-1.03187	12.2527	12.6431	-1.15653	1.0862	0.0107318	0.0297612	1.17042	1.17042	13.4253	11.4705	1.04426	1.31182	0.106949	0.185877	1.13644	1.13644	13.0296	11.4652	-1.03396	1.33536	0.602487	0.715503	0.0107318	0.0297612	0.625296	0.883123
CACNB4	28.1075	0.77108	0.844208	0.974481	-1.02619	2.31202	2.37256	-1.3584	1.28996	0.33231	0.447198	1.16784	1.16784	2.52363	2.16095	-1.1335	1.54591	0.623889	0.72124	1.14602	1.14602	2.37125	2.06912	-1.29736	1.70391	0.77108	0.844208	0.33231	0.447198	0.420567	0.786693
CACTIN	212.175	0.027515	0.0747803	0.886421	-1.12813	16.6167	18.7458	-1.24768	-1.02003	0.0463275	0.0950989	1.11601	1.11601	18.6506	16.7119	1.00907	1.23427	0.845186	0.894249	0.988682	-1.01145	16.6381	16.8286	-1.16629	1.14004	0.027515	0.0747803	0.0463275	0.0950989	0.0450894	0.47398
CACUL1	487.821	0.0124874	0.0413302	1.11195	1.11195	42.8066	38.4969	1.02427	1.20714	0.0847863	0.153644	0.928934	-1.0765	39.1541	42.1495	-1.16865	1.00845	0.476103	0.591213	1.03245	1.03245	41.819	40.5048	-1.08787	1.15962	0.0124874	0.0413302	0.0847863	0.153644	0.500185	0.831331
CACYBP	392.984	0.624811	0.734197	0.985442	-1.01477	32.5085	32.9888	-1.09593	1.06425	0.116243	0.197335	1.05925	1.05925	33.6909	31.8064	-1.01957	1.14396	0.417696	0.534574	1.04141	1.04141	35.3173	33.9131	-1.07062	1.16111	0.624811	0.734197	0.116243	0.197335	0.00806086	0.3756
CAD	467.319	0.679036	0.776654	0.997746	-1.00226	38.8993	38.9872	-1.09245	1.08753	7.25474e-06	9.39004e-05	0.752928	-1.32815	33.4543	44.4322	-1.44766	-1.2185	0.000123859	0.00102323	0.737042	-1.35677	31.0163	42.0821	-1.5326	-1.20112	0.679036	0.776654	7.25474e-06	9.39004e-05	0.00772872	0.3756
CADM1	1920.87	0.193612	0.315637	1.04495	1.04495	163.591	156.553	-1.02363	1.11773	1.88732e-05	0.000197773	1.22358	1.22358	176.167	143.977	1.14391	1.30879	8.7106e-05	0.000778841	1.28524	1.28524	176.754	137.526	1.16851	1.41362	0.193612	0.315637	1.88732e-05	0.000197773	0.196592	0.647427
CADM3	387.945	0.0059688	0.0239962	0.654772	-1.52725	25.5842	39.0734	-1.92457	-1.21195	0.00149933	0.00616464	1.46776	1.46776	38.4567	26.2009	1.16475	1.84961	0.612675	0.711892	0.957912	-1.04394	28.0718	29.3052	-1.44775	1.32845	0.0059688	0.0239962	0.00149933	0.00616464	0.0227411	0.417756
CADM4	27.5059	0.984627	0.990415	1.0073	1.0073	2.3005	2.28382	-1.27577	1.29447	0.927022	0.949835	1.0216	1.0216	2.31665	2.26767	-1.25791	1.31284	0.959207	0.973548	1.03081	1.03081	2.19678	2.13112	-1.38316	1.46971	0.984627	0.990415	0.927022	0.949835	0.337478	0.743145
CADPS	22.3672	0.164204	0.280899	1.22986	1.22986	2.05608	1.6718	-1.08457	1.64048	0.423553	0.537355	1.1268	1.1268	1.97507	1.75281	-1.18377	1.50301	0.127934	0.214471	1.35798	1.35798	2.30088	1.69433	-1.10674	2.04095	0.164204	0.280899	0.423553	0.537355	0.421426	0.786945
CALCOCO1	715.679	6.43864e-06	0.000202073	0.808688	-1.23657	53.3315	65.9482	-1.3164	-1.16158	0.0920173	0.16355	1.06319	1.06319	61.4665	57.8132	-1.00128	1.13183	0.0018757	0.00796104	0.85467	-1.17004	52.7129	61.6763	-1.27827	-1.07098	6.43864e-06	0.000202073	0.0920173	0.16355	0.0199371	0.408253
CALCOCO2	928.689	0.0933353	0.185272	1.07078	1.07078	80.0359	74.7455	-1.0125	1.1609	0.550738	0.656293	0.979738	-1.02068	76.5986	78.1828	-1.10658	1.06219	0.411327	0.528263	1.04666	1.04666	83.1357	79.4294	-1.07108	1.17337	0.0933353	0.185272	0.550738	0.656293	0.0190841	0.40476
CALD1	12462.1	0.227556	0.355923	1.05341	1.05341	1065.52	1011.5	-1.04323	1.15765	0.0299568	0.0670711	0.897736	-1.11391	982.545	1094.47	-1.22414	-1.01361	0.421029	0.538012	0.946237	-1.05682	1019.07	1076.97	-1.20768	1.08132	0.227556	0.355923	0.0299568	0.0670711	0.646063	0.893485
CALHM2	296.395	0.3177	0.452371	1.0492	1.0492	25.2926	24.1065	-1.05281	1.15897	0.000289057	0.00167801	0.795121	-1.25767	21.8806	27.5185	-1.38924	-1.13856	0.0165393	0.0430133	0.836976	-1.19478	22.856	27.3078	-1.3753	-1.03795	0.3177	0.452371	0.000289057	0.00167801	0.364696	0.758974
CALHM5	116.165	0.0690964	0.147133	0.858953	-1.16421	8.94593	10.4149	-1.42284	1.04977	0.281797	0.393992	0.885055	-1.12987	9.09014	10.2707	-1.38088	1.08167	0.0470682	0.097874	0.753787	-1.32663	8.11167	10.7612	-1.76184	1.00107	0.0690964	0.147133	0.281797	0.393992	0.738986	0.926925
CALHM6	28.1561	0.0431873	0.104565	1.47946	1.47946	2.80006	1.89263	1.11101	1.97008	0.0427493	0.0891455	1.26718	1.26718	2.62285	2.06983	-1.05086	1.68741	0.00743681	0.0231135	1.91944	1.91944	3.04886	1.58841	1.28018	2.87792	0.0431873	0.104565	0.0427493	0.0891455	0.355525	0.753416
CALM1	2176.17	0.158916	0.274505	1.06395	1.06395	186.967	175.728	-1.02462	1.15987	0.379556	0.495665	0.966578	-1.03458	178.266	184.43	-1.12785	1.05372	0.68536	0.771663	1.02734	1.02734	190.682	185.607	-1.09976	1.16072	0.158916	0.274505	0.379556	0.495665	0.0721527	0.5212
CALM2	4021.03	0.0012265	0.007573	1.17601	1.17601	362.189	307.982	1.08317	1.27681	0.0237704	0.0562235	0.919545	-1.08749	321.041	349.13	-1.18071	-1.00164	0.28724	0.400929	1.07904	1.07904	356.555	330.436	-1.04105	1.21212	0.0012265	0.007573	0.0237704	0.0562235	0.186241	0.641002
CALM3	1309.54	0.964298	0.978517	1.00053	1.00053	109.157	109.1	-1.1032	1.10437	0.671567	0.758595	1.01369	1.01369	109.87	108.387	-1.08888	1.11889	0.788034	0.852089	1.01407	1.01407	111.076	109.535	-1.13391	1.16605	0.964298	0.978517	0.671567	0.758595	0.659641	0.89883
CALML4	34.7851	0.517185	0.640825	0.927542	-1.07812	2.7898	3.00773	-1.37043	1.17903	0.652942	0.743677	1.05313	1.05313	2.97377	2.82375	-1.20701	1.33867	0.886618	0.923245	0.977152	-1.02338	2.90462	2.97254	-1.43677	1.37187	0.517185	0.640825	0.652942	0.743677	0.755695	0.933576
CALR	4845.93	0.508019	0.632091	0.978415	-1.02206	399.422	408.233	-1.11081	1.06338	0.000898326	0.00409825	1.17797	1.17797	436.825	370.83	1.08385	1.28026	0.0238953	0.0574656	1.14761	1.14761	444.568	387.384	1.02012	1.29104	0.508019	0.632091	0.000898326	0.00409825	0.124861	0.58725
CALU	20351.2	0.0109453	0.0373854	1.1267	1.1267	1796.97	1594.89	1.03629	1.225	0.0278399	0.0634577	1.10047	1.10047	1777.06	1614.81	1.01217	1.19648	0.00205245	0.00854898	1.23494	1.23494	1915	1550.68	1.09717	1.39002	0.0109453	0.0373854	0.0278399	0.0634577	0.337273	0.74314
CAMK1	40.6949	0.597493	0.711535	1.06116	1.06116	3.49186	3.29061	-1.13611	1.27932	0.000151534	0.00100361	1.58797	1.58797	4.16171	2.62077	1.31717	1.91445	0.00121463	0.00570158	1.66119	1.66119	4.37712	2.63493	1.27522	2.16398	0.597493	0.711535	0.000151534	0.00100361	0.50731	0.835341
CAMK1D	459.599	0.0148177	0.0467984	0.891994	-1.12108	36.1135	40.4863	-1.22389	-1.02692	0.819467	0.874047	1.00712	1.00712	38.4357	38.1641	-1.08399	1.09947	0.091175	0.164102	0.897627	-1.11405	35.9602	40.0614	-1.26122	1.01621	0.0148177	0.0467984	0.819467	0.874047	0.715347	0.920416
CAMK2D	1441.84	0.00144194	0.00845994	1.15637	1.15637	128.866	111.441	1.06402	1.25672	7.58999e-06	9.66462e-05	0.762408	-1.31163	103.955	136.351	-1.42546	-1.20689	0.0427105	0.0909318	0.884784	-1.13022	114.964	129.934	-1.27139	-1.00473	0.00144194	0.00845994	7.58999e-06	9.66462e-05	0.130985	0.588329
CAMK2G	310.462	0.846629	0.896967	1.00677	1.00677	25.9592	25.7846	-1.07782	1.09246	0.0178761	0.0445424	0.900288	-1.11076	24.5143	27.2294	-1.2053	-1.02363	0.0985204	0.174145	0.908157	-1.10113	25.1208	27.6613	-1.23597	1.01937	0.846629	0.896967	0.0178761	0.0445424	0.264959	0.699725
CAMK2N1	287.585	0.932667	0.957486	0.996228	-1.00379	23.9201	24.0107	-1.12895	1.12045	0.532306	0.640192	1.05309	1.05309	24.5851	23.3457	-1.06799	1.1844	0.700828	0.784624	1.05154	1.05154	23.4404	22.2916	-1.12292	1.24165	0.932667	0.957486	0.532306	0.640192	0.100279	0.562697
CAMKK1	532.82	0.354519	0.488667	1.07222	1.07222	45.9492	42.8542	-1.10481	1.27015	0.0142138	0.0369608	1.23114	1.23114	49.0016	39.8018	1.03929	1.45841	0.0189644	0.0477204	1.33574	1.33574	48.9141	36.6194	1.05118	1.69734	0.354519	0.488667	0.0142138	0.0369608	0.324118	0.73551
CAMKK2	505.374	0.0695409	0.147847	1.07664	1.07664	43.6688	40.5602	-1.00586	1.16595	0.00189802	0.00747707	0.866077	-1.15463	39.0921	45.137	-1.25041	-1.06619	0.198021	0.302159	0.93303	-1.07178	40.9087	43.845	-1.19963	1.04433	0.0695409	0.147847	0.00189802	0.00747707	0.663892	0.900106
CAMKMT	21.5174	0.916898	0.947641	0.954663	-1.04749	1.75152	1.8347	-1.33767	1.21913	0.00607096	0.0190965	0.689137	-1.45109	1.46312	2.12311	-1.85308	-1.1363	0.0325389	0.073299	0.663724	-1.50665	1.46685	2.21003	-2.12913	-1.06616	0.916898	0.947641	0.00607096	0.0190965	0.680103	0.906925
CAMLG	631.609	0.00683261	0.026538	1.15032	1.15032	56.3135	48.9546	1.04475	1.26656	0.0798382	0.146893	0.924595	-1.08155	50.5719	54.6963	-1.19084	1.01802	0.367707	0.485522	1.06079	1.06079	56.44	53.2054	-1.08017	1.2155	0.00683261	0.026538	0.0798382	0.146893	0.0641092	0.510865
CAMSAP1	400.6	0.828646	0.884441	1.00729	1.00729	33.5046	33.2621	-1.07354	1.08925	0.50361	0.613837	1.02381	1.02381	33.7761	32.9906	-1.05621	1.10711	0.53168	0.640611	1.03115	1.03115	34.0281	33	-1.08323	1.15177	0.828646	0.884441	0.50361	0.613837	0.848432	0.962402
CAMSAP2	1091.8	0.000442507	0.00359867	1.19228	1.19228	98.9634	83.0032	1.0984	1.29419	0.759445	0.827119	1.01562	1.01562	91.6885	90.2781	-1.06877	1.10243	0.00371622	0.0135323	1.20502	1.20502	102.097	84.7263	1.07306	1.35321	0.000442507	0.00359867	0.759445	0.827119	0.209684	0.656597
CAMTA1	207.669	0.237324	0.367064	1.05683	1.05683	17.7839	16.8276	-1.05151	1.17442	0.318421	0.432614	1.05637	1.05637	17.7801	16.8314	-1.05197	1.17391	0.131697	0.219308	1.11444	1.11444	18.5522	16.6472	-1.0417	1.29376	0.237324	0.367064	0.318421	0.432614	0.491907	0.826416
CAMTA2	470.19	0.68551	0.780913	0.964033	-1.03731	38.465	39.9001	-1.14739	1.06634	0.00656589	0.0202805	1.16989	1.16989	42.2503	36.1147	1.05765	1.29404	0.0671211	0.129085	1.13538	1.13538	39.4212	34.7207	-1.0158	1.30945	0.68551	0.780913	0.00656589	0.0202805	0.0413558	0.467838
CAND1	2083.33	0.00134529	0.00803636	1.13253	1.13253	184.4	162.822	1.05881	1.21139	0.00823331	0.0241301	0.910134	-1.09874	165.443	181.779	-1.17524	-1.02722	0.508759	0.620294	1.03022	1.03022	178.746	173.503	-1.06761	1.13311	0.00134529	0.00803636	0.00823331	0.0241301	0.263004	0.698735
CAND2	41.9837	0.0469563	0.11098	1.2259	1.2259	3.8537	3.14357	1.01636	1.47864	0.000432591	0.0023082	0.658416	-1.5188	2.77803	4.21925	-1.83193	-1.25919	0.0994287	0.17532	0.800083	-1.24987	2.92591	3.65701	-1.62927	1.04295	0.0469563	0.11098	0.000432591	0.0023082	0.404785	0.780402
CANT1	488.797	0.00113024	0.00710512	0.829519	-1.20552	36.9374	44.5287	-1.32656	-1.09552	0.0356169	0.076944	1.11397	1.11397	42.9291	38.537	1.01232	1.22583	0.218188	0.325986	0.921864	-1.08476	37.745	40.9442	-1.24194	1.05544	0.00113024	0.00710512	0.0356169	0.076944	0.234388	0.677501
CANX	7783.83	0.788764	0.857556	1.01016	1.01016	651.931	645.374	-1.08229	1.10439	5.21164e-07	1.26651e-05	1.4653	1.4653	771.079	526.226	1.34028	1.60199	1.54153e-05	0.000224945	1.47855	1.47855	776.767	525.356	1.30335	1.67731	0.788764	0.857556	5.21164e-07	1.26651e-05	0.916283	0.976886
CAP1	2797.19	0.171612	0.289544	1.0479	1.0479	238.552	227.647	-1.02915	1.13011	5.14939e-06	7.09945e-05	0.770166	-1.29842	202.834	263.364	-1.40028	-1.20397	0.000936108	0.0047206	0.811556	-1.2322	213.714	263.339	-1.37109	-1.10738	0.171612	0.289544	5.14939e-06	7.09945e-05	0.164988	0.6265
CAP2	138.918	0.0140057	0.0448611	1.17084	1.17084	12.4876	10.6655	1.04465	1.31228	0.0560306	0.11073	1.12603	1.12603	12.2628	10.8903	1.00467	1.26206	0.00404737	0.0144734	1.3011	1.3011	13.8043	10.6097	1.10731	1.52881	0.0140057	0.0448611	0.0560306	0.11073	0.0825979	0.535443
CAPG	1092.75	0.841793	0.894271	1.01385	1.01385	91.6887	90.4365	-1.10172	1.13244	0.000371066	0.00203775	0.793397	-1.2604	80.572	101.553	-1.40784	-1.12841	0.00650519	0.0208187	0.807583	-1.23826	82.8036	102.533	-1.44796	-1.05894	0.841793	0.894271	0.000371066	0.00203775	0.575014	0.864528
CAPN1	650.759	0.533168	0.655493	0.976845	-1.0237	53.5948	54.8651	-1.10947	1.05869	0.00133305	0.0056114	0.857046	-1.1668	50.0553	58.4045	-1.26455	-1.0766	0.00541185	0.0180073	0.837072	-1.19464	49.4221	59.0417	-1.3386	-1.06616	0.533168	0.655493	0.00133305	0.0056114	0.973921	0.993566
CAPN10	73.8037	0.0065404	0.0257038	1.23969	1.23969	6.80852	5.4921	1.07685	1.42717	0.484741	0.596461	1.04755	1.04755	6.29314	6.00747	-1.09897	1.20597	0.015172	0.0401427	1.30358	1.30358	6.8794	5.2773	1.06818	1.59086	0.0065404	0.0257038	0.484741	0.596461	0.636374	0.889341
CAPN15	336.998	0.151335	0.264492	1.03615	1.03615	28.5818	27.5846	-1.0458	1.12277	5.17991e-07	1.26372e-05	1.40492	1.40492	32.8116	23.3548	1.29653	1.52237	4.28592e-06	9.0738e-05	1.48855	1.48855	31.852	21.398	1.32877	1.66754	0.151335	0.264492	5.17991e-07	1.26372e-05	0.00866877	0.3756
CAPN2	2259.51	0.092383	0.183839	1.07098	1.07098	194.746	181.839	-1.01717	1.16669	4.93369e-08	2.35217e-06	0.636112	-1.57205	146.414	230.171	-1.71254	-1.44309	1.48467e-05	0.000219208	0.68311	-1.46389	152.729	223.579	-1.65227	-1.29699	0.092383	0.183839	4.93369e-08	2.35217e-06	0.717124	0.921499
CAPN3	24.7888	0.405059	0.539009	1.16894	1.16894	2.22664	1.90484	-1.14619	1.56617	0.889494	0.924195	1.05897	1.05897	2.1249	2.00658	-1.26522	1.41883	0.490986	0.604373	1.22994	1.22994	2.3542	1.91407	-1.22967	1.86018	0.405059	0.539009	0.889494	0.924195	0.815509	0.953167
CAPN5	84.0532	0.0323686	0.0843381	0.874177	-1.14393	6.53418	7.47467	-1.29417	-1.01114	0.501086	0.611655	1.04626	1.04626	7.16277	6.84609	-1.08132	1.18367	0.248679	0.360312	0.911574	-1.097	6.4307	7.0545	-1.30617	1.08538	0.0323686	0.0843381	0.501086	0.611655	0.208146	0.655413
CAPN6	102.668	0.00117463	0.0073114	1.56302	1.56302	10.4351	6.67627	1.2989	1.88084	3.23464e-08	1.7721e-06	2.96647	2.96647	12.7974	4.31401	2.4652	3.56966	5.466e-08	4.94752e-06	4.19372	4.19372	16.0754	3.83321	3.22786	5.4486	0.00117463	0.0073114	3.23464e-08	1.7721e-06	0.226478	0.673454
CAPN7	578.441	0.0453758	0.108497	1.09752	1.09752	50.4445	45.9623	1.00421	1.1995	0.522356	0.631081	0.97198	-1.02883	47.5185	48.8883	-1.12443	1.0623	0.290106	0.403981	1.06612	1.06612	50.1845	47.0721	-1.06357	1.20887	0.0453758	0.108497	0.522356	0.631081	0.630418	0.885577
CAPNS1	1318.05	0.0221836	0.0633071	1.09316	1.09316	114.726	104.949	1.0131	1.17954	0.0837015	0.152141	0.933336	-1.07143	106.05	113.625	-1.15609	1.00709	0.615825	0.71418	1.01991	1.01991	112.774	110.572	-1.09181	1.13573	0.0221836	0.0633071	0.0837015	0.152141	0.342312	0.747162
[truncated: 11,084 more rows]

## Sheet: Exp I Clusters
Cluster 1 genes	Cluster 2 genes
ACAP3	ATL1
[truncated: 82 more rows]

## Sheet: Exp II Loading duration
Loading	Donor	Tissue replicate	Ct_β-Actin	Ct_B2M	Ct_YWHAZ	Ct_c-FOS	Ct_VEGF	Ct_MMP1	Ct_SOX9	Ct_CNMD	Ct_COL1A1	Ct_ACAN	Ct_ADAMTS1	Ct_CCN1	Ct_NR4A1	Ct_PTGS2
[truncated: 60 more rows]

[truncated: 3 more sheets: Exp II Preculture & strain, Exp III Bchem, Exp III qRT-PCR]
